# Supplementary material for: Serum Metabolite Profile Associated with Sex-Dependent Visceral Adiposity Index and Low Bone Mineral Density in a Mexican Population
Source: Metabolites. 2021 Sep 6;11(9):604. doi: 10.3390/metabo11090604 (PMC8472083; doi:10.3390/metabo11090604)
Supplement: Supplementary file 1 [file metabolites-11-00604-s001.zip]

Archive with 3 entries (3 files):
- Supplementary material.xlsx
- Table S1.pdf
- Table S2.pdf
