# Supplementary material for: Serum Metabolite Profile Associated with Sex-Dependent Visceral Adiposity Index and Low Bone Mineral Density in a Mexican Population
Source: Metabolites. 2021 Sep 6;11(9):604. doi: 10.3390/metabo11090604 (PMC8472083; doi:10.3390/metabo11090604)
Supplement: Supplementary file 1 [file metabolites-11-00604-s001.zip › Supplementary material.xlsx]

## Sheet: Table S3
Table S3. Database from HWCS used in the study.
ID	Age	sex	BMI	cholesterol	glucose	tryglicerides	ldl_c	hdl_c	systolic_BP	diastolic_BP	Waist_circumference	Body_fat_%	Hip_DMO	Femoral_neckDMO	Lumbar_Spine_DMO	physical_activity(min/day)	Diabetes	VAI	phenotype_dmo	ARG	CIT	GLY	ALA	LEU	MET	PHE	TYR	VAL	ORN	PRO	SA	C0	C2	C3	C6DC	C4	C5	C5:1	C6	C8	C8:1	C16	C16:1	C16:1OH	C16OH	C10	C10:1	C10:2	C12
1	28	1	29.5	220	90	190	145.9	36.1	116	74	106	37.5658	1.24762	1.2574	1.21491	9.57143	0	3.27591	Normal	23.52	17.05	183.78	206.91	115.66	3.44	37.87	52.81	160.32	11.31	186.92	2.14	37.68	0.07	0.02	0.97	0.04	0.07	0.04	0.04	0.05	0.06	0.08	0.03	0.02	0.03	0.18	0.23	0.03	0.09
2	35	2	21.7	132	82	62	64	55.6	101	76	88		1.16283	1.23067	1.30718		0	1.03456	Normal	88.73	53.69	581.08	472.4	153.29	22.91	80.19	83.06	222.3	41.58	301.89	1.06	35.69	0.16	0.07	1.27	0.16	0.1	0.08	0.05	0.09	0.18	0.08	0.04	0.02	0.03	0.34	0.2	0.04	0.16
3	71	2	39.8	142	125	162	72.4	37.2	142	69	126	52.8784	1.01015	1.01006	1.13408	30	1	4.03143	Normal	90.73	34.98	234.67	308.59	108.69	16.5	50.45	82.69	165.84	71.54	199.65	0.91	31.9	3.03	0.23	1.03	0.08	0.1	0.05	0.07	0.16	0.17	0.09	0.06	0.03	0.08	0.21	0.32	0.04	0.21
4	66	2	35.9	167	112	111	91.6	53.2	148	96	105	54.8474	0.940946	0.934098	0.906038		1	1.70903	Normal	145.79	22.61	350.88	315.43	156.84	20.01	69.8	84.42	183.36	64.56	145.37	0.75	34.36	4.42	0.27	1.12	0.08	0.06	0.04	0.05	0.11	0.18	0.08	0.05	0.02	0.06	0.25	0.34	0.03	0.25
5	70	2	27.6	185	88	116	95.7	66.1	122	75	99		0.813153	0.735977	0.944335		0	1.60372	Low	160.76	54.42	489.87	413.38	158.89	19.33	73.73	54.69	187.93	48.96	190.6	0.98	58.92	0.52	0.12	0.83	0.16	0.11	0.06	0.07	0.08	0.1	0.1	0.06	0.02	0.03	0.36	0.18	0.03	0.14
6	62	2	26.1	289	97	133	191.7	70.7	126	75	85	45.5035	0.798428	0.749196	0.74238	30	0	1.52188	Low	77.69	30.5	302.08	247.88	129.1	12.2	53.07	42.84	176.16	39.96	189.56	1.2	49.1	0.23	0.05	0.59	0.08	0.13	0.07	0.05	0.07	0.16	0.12	0.05	0.03	0.04	0.37	0.17	0.04	0.15
7	64	2	32.9	173	115	144	86.4	57.8	122	77	98	53.4253	1.02	0.99335	1.10075	12.8571	1	2.03704	Normal	88.1	38.72	350.55	302.3	166.92	17.98	66.22	93	191.81	47.32	195.01	0.98	47.64	0.2	0.05	0.66	0.08	0.1	0.06	0.04	0.04	0.06	0.06	0.04	0.02	0.02	0.23	0.13	0.04	0.09
8	68	2	24.7	244	101	168	139	71.4	133	67	97		0.853128	0.71459	0.976265		1	2.24523	Low	264.51	34.92	621.01	598.85	332.13	27.48	100.13	107.26	291.82	68.22	292.35	0.88	49.88	0.42	0.17	0.64	0.17	0.1	0.08	0.06	0.11	0.18	0.1	0.03	0.02	0.03	0.34	0.21	0.07	0.12
9	53	2	29.1	192	84	101	111.8	60	110	75	90	45.6928	1.03053	0.976286	0.994038	12.8571	0	1.35637	Normal	82.99	38.24	261.06	359.98	162.1	14.74	67.79	115.52	211.42	41.46	252.45	1.05	62.29	0.12	0.06	0.94	0.09	0.09	0.06	0.04	0.05	0.1	0.09	0.03	0.02	0.03	0.21	0.15	0.05	0.11
10	45	1	30.5	202	102	71	142	45.8	141	91	100	30.6774	0.943358	0.919334	1.0841	19.2143	1	0.888753	Low	99.39	29.76	244.58	333.32	217.54	19.77	73.01	89.45	224.5	39.9	157.45	1.39	61.14	0.2	0.07	0.62	0.16	0.16	0.06	0.07	0.08	0.12	0.11	0.05	0.02	0.02	0.31	0.18	0.05	0.16
11	69	2	34.5	222	104	197	145	37.6	154	74	108	51.4272	0.972458	0.851383	1.04954	3.21429	1	4.55701	Normal	134	31.95	254.31	330.86	226.8	19.92	88.14	92.21	280.21	81.05	185.35	0.8	74.41	0.23	0.07	1.05	0.14	0.12	0.06	0.04	0.14	0.16	0.15	0.08	0.03	0.05	0.48	0.17	0.05	0.18
12	56	2	21.3	147	97	240	32.3	66.7	93	71	77	39.356	0.954836	0.864386	1.01323		0	2.96292	Normal	131.88	43.26	299.6	429.89	197.71	15.72	76.94	79.87	230.38	36.58	221.33	0.86	58.7	0.34	0.09	1.2	0.18	0.12	0.07	0.08	0.13	0.16	0.14	0.07	0.03	0.05	0.43	0.22	0.05	0.17
13	55	2	22.7	167	243	219	92.2	31	102	62	82	34.1823	0.884464	0.897245	0.895284	9.57143	2	5.9773	Normal	45.89	26.29	381.88	353.7	115.93	10.23	43.99	50.72	143.62	19.59	137.53	1.01	39.06	0.11	0.03	0.97	0.06	0.07	0.04	0.03	0.04	0.05	0.09	0.02	0.02	0.02	0.21	0.13	0.02	0.12
14	69	2	24.7	212	97	108	117.6	72.8	88	52	88	50.3337	0.878634	0.897851	1.07	3.21429	0	1.28704	Low	78.27	37.1	254.22	344.78	119.23	13.19	57.35	61.94	178.48	26.34	117.1	1.35	50.58	0.13	0.05	0.44	0.07	0.09	0.08	0.04	0.03	0.07	0.07	0.04	0.02	0.03	0.26	0.16	0.04	0.09
15	55	2	27.2	218	100	229	126	46.2	118	70	83	51.6932	1.06834	1.02579	0.96304	38.5714	1	3.85271	Normal	24.27	18.14	89.16	240.35	89.58	2.14	32.72	41.57	133.52	9.36	118.95	1.96	24.33	0.17	0.04	0.98	0.03	0.06	0.04	0.04	0.04	0.06	0.09	0.02	0.01	0.03	0.14	0.22	0.03	0.08
16	46	1	25.1	248	82	181	170.8	41	119	84	99	32.7004	1.12014	1.12715	1.15942		0	2.78955	Normal	23.09	21.28	129.59	210.58	126.8	3.42	38.12	48.22	197.7	10.89	132.23	2.35	38.54	0.09	0.02	1	0.05	0.07	0.05	0.03	0.05	0.06	0.06	0.02	0.01	0.02	0.17	0.15	0.04	0.1
17	54	2	33	200	104	220	112.9	43.1	99	68	99	46.7189	0.840318	0.822623	0.982886	0	1	4.19476	Low	25.95	17.37	123.49	242.07	79.58	1.86	29.96	44.79	125.86	7.77	194.78	2.12	31.83	0.05	0.02	0.94	0.04	0.04	0.04	0.02	0.04	0.08	0.06	0.03	0.02	0.02	0.14	0.13	0.04	0.08
18	56	2	23.8	264	95	104	164.7	78.5	104	73	87	37.5276	0.934028	0.856935	0.8565	30	0	1.15366	Normal	111.73	56.69	362.57	321.36	138.78	14.33	51.11	81.37	218.14	52.01	247.85	1.38	65.5	0.15	0.07	0.43	0.09	0.08	0.09	0.04	0.06	0.06	0.08	0.04	0.03	0.02	0.3	0.16	0.07	0.13
19	53	1	22.2	214	112	128	138.1	50.3	133	73	95		1.29916	1.28775			1	1.65528	Normal	25.5	19.69	134.11	178.23	110.8	2.66	39.51	48.27	150.81	10.83	96.4	2.18	36.87	0.06	0.03	0.96	0.05	0.06	0.05	0.02	0.06	0.09	0.07	0.03	0.02	0.03	0.19	0.17	0.03	0.11
20	71	2	21.2	189	48	120	91.4	73.6	208	73	74	26.5529	0.587359	0.588505	0.693549	6.35714	2	1.28727	Low	107.62	49.15	359.52	344.81	99.29	10.16	50.61	47.85	114.9	28.74	294.87	0.75	47.89	0.28	0.09	0.72	0.26	0.11	0.07	0.05	0.05	0.16	0.07	0.02	0.02	0.02	0.26	0.11	0.04	0.1
21	40	2	31.5	179	90	325	75.3	38.7	107	82	98	52.6294	0.997565	1.00948	1.14912	30	0	7.02198	Normal	67.03	31.31	593.16	366.67	168.75	13.62	65.85	61.18	230.9	37	230.24	0.84	44.32	0.05	0.04	0.95	0.1	0.1	0.07	0.04	0.07	0.12	0.1	0.04	0.02	0.03	0.21	0.15	0.03	0.11
22	66	1	25.4	228	95	160	142	54	145	77	93	33.1497	1.1205	1.03792	1.09916	12.8571	0	1.74903	Normal	30.41	19.65	112.67	214.86	96.26	1.89	38.66	37.33	129.56	8.88	135.3	1.96	38.2	0.07	0.03	1.1	0.05	0.05	0.06	0.03	0.06	0.05	0.07	0.04	0.01	0.03	0.18	0.2	0.03	0.09
23	35	2	27.5	219	85	155	145.5	42.5	89	65	86	45.5172	1.04569	1.07113	1.19154	9.57143	0	2.89927	Normal	56.25	34.49	241.42	297.64	146.97	11.98	51.69	51.68	185.55	29.48	236.34	1.06	58.5	0.19	0.05	1.2	0.09	0.09	0.06	0.07	0.1	0.12	0.11	0.06	0.02	0.04	0.31	0.16	0.04	0.14
24	62	2	32.4	207	139	162	131.3	43.3	130	75	101	47.5445	1.00126	0.987227	1.01829	9.64286	2	3.16594	Normal	92.69	26.97	382.99	372.21	180.67	10.86	67.37	82.76	234.16	45.07	248.36	0.95	41.77	0.13	0.05	0.57	0.14	0.07	0.05	0.04	0.07	0.14	0.11	0.04	0.04	0.04	0.33	0.19	0.07	0.11
25	47	2	31.6	217	114	121	145.2	47.6	109	83	101	49.8038	1.1366	1.03107	1.03783	19.2143	1	2.19205	Normal	74.68	29.28	225.56	405.2	176.41	16.52	63.92	82.48	274.14	30.06	239.56	1.5	55.25	0.13	0.06	0.58	0.16	0.15	0.07	0.09	0.06	0.12	0.11	0.07	0.04	0.03	0.2	0.18	0.06	0.08
26	77	1	25	176	96	110	90.3	63.7	185	97	90	35.0581	0.883049	0.742504	1.17827	6.35714	0	0.99242	Low	32.63	23.65	144.87	259.39	103.27	2.7	44.87	58.63	139.22	10.25	151.56	1.96	23.04	0.05	0.02	1.05	0.04	0.06	0.04	0.02	0.04	0.07	0.05	0.03	0.01	0.02	0.13	0.21	0.03	0.07
27	62	1	28.3	195	108	166	122.8	39	129	86	103	33.2781	1.05467	1.01848	1.4441	3.21429	1	2.61126	Normal	72.9	29.51	241.68	518.1	211.21	15.08	61.41	83.47	252.82	33.96	228.27	1.22	60.45	0.17	0.07	0.52	0.09	0.15	0.06	0.07	0.06	0.07	0.1	0.04	0.03	0.03	0.21	0.15	0.06	0.08
28	50	2	23.9	198	100	182	120.2	41.4	104	77	88	35.4677	0.882084	0.923409	1.15598		1	3.87006	Normal	27.05	16.58	164.43	258.86	107.68	2.78	46.53	35.55	165.89	8.25	187.15	2.25	23.53	0.05	0.02	0.99	0.04	0.04	0.04	0.03	0.1	0.06	0.06	0.02	0.02	0.01	0.26	0.2	0.03	0.11
29	68	2	29.3	172	99	163	89.6	49.8	138	85	89	53.0013	0.809082	0.770272	0.962109	6.35714	0	2.59055	Low	110.46	31.16	228.64	377.78	179.28	22.41	74.78	93.96	228.94	59.07	314.12	0.86	33.63	1.74	0.41	0.35	0.16	0.14	0.08	0.07	0.16	0.19	0.07	0.04	0.02	0.02	0.47	0.2	0.04	0.08
30	81	2	22.5	127	120	105	76.4	29.6	138	73	90	44.5942	0.844248	0.821782	0.963084	3.21429	1	3.29954	Low	82.08	28.14	309.07	198.57	125.04	14.03	56.07	63.31	154.07	24.62	168.8	1.25	44.64	0.12	0.05	0.43	0.08	0.07	0.07	0.04	0.08	0.06	0.09	0.04	0.03	0.03	0.27	0.15	0.04	0.09
31	79	2	23.7	217	188	132	114.4	76.2	120	67	94	42.7663	0.861197	0.753131	0.833166	0	2	1.63956	Low	41.45	33.8	178.46	333.58	135.35	9.3	51.23	85.34	170.82	23.57	150.05	0.89	54.62	0.26	0.1	0.39	0.1	0.13	0.06	0.06	0.1	0.15	0.11	0.06	0.02	0.02	0.27	0.13	0.04	0.1
32	71	2	26.8	183	100	156	116.6	35.2	96	63	99	45.5052	0.832789	0.771324	0.766472	1.35714	1	4.11898	Low	143.02	40.4	276.24	436.78	235.71	26	117.72	92.46	272.18	77.8	284.35	1.18	43.85	1.59	0.26	0.62	0.13	0.2	0.13	0.07	0.07	0.21	0.08	0.04	0.01	0.02	0.29	0.2	0.06	0.09
33	71	2	27.9	160	78	162	80	47.6	104	77	97	47.3605	0.824237	0.737356	0.984711	12.8571	0	3.03229	Low	42.94	18.23	152.49	208.66	116.63	3.22	41.1	44.69	172.66	15.73	161.32	2.55	37.41	0.06	0.03	0.31	0.06	0.07	0.07	0.03	0.05	0.07	0.09	0.04	0.02	0.02	0.18	0.16	0.06	0.16
34	72	1	30.4	149	88	118	90.7	34.7	123	77	105	41.5112	0.959384	0.813291	1.07734	3.21429	0	2.03804	Normal	80.58	35.4	329.71	401.35	185.99	18.37	74.95	118.64	217.59	41.17	192.6	1.48	72.56	0.16	0.08	0.61	0.13	0.12	0.07	0.05	0.06	0.09	0.11	0.04	0.03	0.03	0.25	0.18	0.06	0.11
35	67	2	19.7	177	197	262	82.2	42.4	117	76	80	34.8097	0.911788	0.836976	1.16511	6.35714	2	5.47287	Normal	52.7	28.49	190.57	480.26	163.06	10.22	55.39	86.05	166.35	37.35	263.56	1.06	48.78	0.19	0.06	0.48	0.1	0.09	0.06	0.06	0.08	0.19	0.13	0.05	0.02	0.03	0.24	0.16	0.04	0.1
36	80	2	23.7	169	98	214	71.4	54.8	118	71	82	38.6021	0.84772	0.687185	0.905008	6.42857	0	3.22269	Low	125.07	48.76	333.02	372.49	229.17	17.79	90.48	79.63	306.34	43.36	330.31	1.21	89.49	0.18	0.06	1.18	0.2	0.1	0.05	0.05	0.06	0.08	0.15	0.05	0.02	0.04	0.28	0.16	0.06	0.13
37	67	2	25.3	154	99	82	68	69.6	106	67	84	43.2255	0.784035	0.758815	0.701592	128.571	0	0.964987	Low	87.96	41.21	384.38	384.85	161.04	18.96	65.96	82.11	206.16	49.08	143.36	1.52	57.9	0.22	0.07	0.73	0.13	0.13	0.05	0.05	0.11	0.1	0.11	0.07	0.04	0.04	0.47	0.21	0.07	0.16
38	62	2	24.3	202	138	230	103.7	52.3	124	87	85	47.6384	0.823716	0.822863	1.09559	25.7143	2	3.72328	Low	123.58	39.97	371.46	526.99	176.14	18.36	75.75	88.52	254.29	36.83	227.87	1.13	53.2	0.47	0.09	0.43	0.16	0.11	0.06	0.08	0.1	0.16	0.1	0.04	0.03	0.04	0.28	0.21	0.04	0.12
39	67	2	27.1	193	99	94	114	60.2	106	74	88	44.6707	1.0918	1.04702	1.35446	72.7143	0	1.27801	Normal	82.22	46.72	257.45	249.72	135.5	11.08	57.19	63.65	197.34	45.39	280.33	1.14	44.14	0.14	0.02	1.08	0.07	0.08	0.06	0.05	0.05	0.09	0.05	0.03	0.02	0.03	0.22	0.14	0.04	0.09
40	71	2	36.3	147	281	125	65	57	149	74	113	51.442	0.946385	0.893994	0.991808	30	2	1.93365	Normal	79.13	31.23	191.56	271.71	126.77	16.87	65.36	87.97	151.69	41.22	145.99	0.89	32.49	2.47	0.58	1.05	0.15	0.15	0.05	0.11	0.11	0.24	0.1	0.04	0.02	0.06	0.16	0.37	0.04	0.21
41	70	2	33.2	226	112	121	140.2	61.6	154	78	99	52.6831	0.950368	0.86673	1.21134	128.571	2	1.61156	Normal	90.34	31.52	252.69	454	183.37	11.8	67.82	50.89	271.28	45.99	205.69	0.88	58.88	0.17	0.03	0.35	0.11	0.1	0.07	0.04	0.05	0.1	0.12	0.03	0.03	0.04	0.24	0.14	0.04	0.1
42	64	2	26.9	187	96	181	107.1	43.7	113	80	87		0.852932	0.851127	0.991483	6.35714	0	3.37143	Low	77.6	27.38	317.23	481.08	176.58	11.04	59.6	73.83	225.56	29.71	175.36	0.97	43.21	0.26	0.05	1.16	0.06	0.07	0.06	0.06	0.05	0.11	0.12	0.05	0.02	0.04	0.26	0.14	0.04	0.13
43	61	2	23.3	190	86	66	109.7	67.1	95	56	81	39.3912	0.778761	0.716598	0.96276	0	0	0.812698	Low	65.74	29.53	398.66	231.24	126.12	14.8	57.53	69.65	160.05	37.65	135.46	0.83	58.36	0.14	0.07	0.99	0.13	0.09	0.07	0.06	0.04	0.13	0.09	0.05	0.02	0.04	0.21	0.15	0.02	0.15
44	72	2	30.1	237	96	133	162.7	47.7	131	68	96	52.7409	1.25056	1.06656	1.25598	25.7143	0	2.35044	Normal	97.35	45.52	260.62	371.85	196.64	13.01	69.77	86.62	241.48	32.84	246.1	1.18	63.74	0.18	0.05	1.01	0.13	0.11	0.04	0.05	0.09	0.12	0.07	0.04	0.02	0.04	0.29	0.2	0.05	0.14
45	63	2	28.7	162	94	102	103.5	38.1	121	83	94	42.5643	0.913026	0.829079	0.76516	42.8571	0	2.25607	Normal	70.39	35.54	280.4	575.29	163.84	18.43	55.37	87.08	215.8	37.08	245.03	1.09	48.77	0.15	0.05	0.62	0.08	0.09	0.07	0.04	0.05	0.07	0.07	0.03	0.03	0.03	0.2	0.13	0.07	0.07
46	71	2	33.7	240	99	124	150.1	65.1	152	85	115	53.9787	0.967345	0.953387	1.00699	3.21429	0	1.79346	Normal	102.57	44.96	318.15	328	146.79	12.46	70.53	68.87	197.53	29.25	173.68	1.06	68.99	0.13	0.04	0.55	0.1	0.1	0.06	0.07	0.1	0.14	0.14	0.07	0.03	0.03	0.44	0.21	0.05	0.15
47	43	2	26.2	192	110	83	116	59.4	99	65	85	45.6155	1.05871	1.05158	1.30153		1	1.13082	Normal	91.06	32.74	266.03	576.59	209.66	19.48	85.58	95.15	271.11	62.57	283.71	0.93	42.9	3.67	0.27	0.64	0.27	0.11	0.06	0.08	0.15	0.14	0.12	0.05	0.04	0.04	0.45	0.16	0.03	0.16
48	51	2	29.2	173	100	79	101.3	55.9	114	79	95	45.3872	1.04447	1.04592	1.06733		1	1.19237	Normal	148.72	39.04	347.31	423.49	173.76	17.93	77.01	81.14	214.62	54.78	191.34	0.69	56.69	0.15	0.05	0.51	0.13	0.07	0.03	0.06	0.08	0.14	0.1	0.04	0.02	0.04	0.32	0.2	0.05	0.12
49	57	2	23.1	410	102	458		54.4	115	74	87	38.476	0.882316	0.84716	0.835349	6.42857	1	7.46043	Normal	151.75	78.86	435.69	909.62	303.71	24.86	111.3	94.8	396.21	72.9	446.65	1.21	102.88	0.4	0.12	1.25	0.25	0.16	0.08	0.07	0.11	0.12	0.2	0.08	0.03	0.05	0.39	0.2	0.05	0.16
50	68	2	21.4	223	94	205	127	55	151	103	79	38.2787	0.720108	0.714575	1.03622	77.1429	0	3.13092	Low	125.14	54.09	190.23	405.02	180.35	11.59	52.81	64.22	268.09	34.62	309.97	1.28	62.64	0.24	0.09	0.5	0.18	0.2	0.12	0.09	0.09	0.12	0.13	0.06	0.03	0.02	0.32	0.17	0.08	0.11
51	70	2	28.2	164	122	185	85.8	41.2	134	75	101	48.9603	0.807171	0.809454	0.841295	42.8571	1	4.11897	Low	53.16	16.08	234.01	291.96	122.32	10.57	44.71	68.53	153.57	19.49	210.21	0.92	43.59	0.1	0.04	0.76	0.07	0.08	0.04	0.03	0.06	0.1	0.1	0.06	0.02	0.03	0.19	0.15	0.04	0.12
52	56	2	33.5	207	80	91	139.6	49.2	107	72	108	51.911	1.0506	0.945804	0.919636		2	1.6454	Normal	533.38	48.83	664.47	512.02	425.21	32.48	168.86	157.85	417.16	108.97	293.37	0.96	52.55	0.64	0.16	1.01	0.11	0.11	0.09	0.06	0.14	0.1	0.1	0.05	0.02	0.04	0.36	0.18	0.03	0.14
53	56	2	28.5	226	157	203	130.7	54.7	124	69	86		0.895043	0.869155		12.8571	2	2.89794	Normal	87.66	20.12	271.47	737.88	264.58	20.17	82.02	90.48	344.24	37.13	262.94	1.36	69.91	0.25	0.12	0.66	0.17	0.21	0.07	0.08	0.08	0.14	0.13	0.07	0.03	0.04	0.33	0.17	0.06	0.12
54	56	1	23.8	197	108	103	132.3	44.1	151	83	92	26.981	1.13238	1.05851	1.18071	0	1	1.41029	Normal	85.18	29.84	265.3	288.03	155.26	15.03	58.09	66.67	206.73	32.93	267.12	0.63	49.58	0.13	0.06	1.29	0.1	0.22	0.05	0.05	0.04	0.09	0.09	0.03	0.02	0.03	0.21	0.13	0.03	0.14
55	36	1	33.4	120	101	101	70	29.8	114	69	109	32.0266	1.24155	1.07138	1.2994	72.8571	1	2.00295	Normal	69.44	27.93	233.98	306.75	189.25	16.24	57.66	83.62	228.65	40.56	289.01	1.38	51.85	0.11	0.08	0.32	0.11	0.14	0.08	0.06	0.07	0.08	0.09	0.04	0.03	0.04	0.24	0.19	0.06	0.1
56	53	1	30.1	181	99	262	98.5	30.1	126	91	106	34.1281	0.972839	0.986054	1.17675	3.21429	0	5.31441	Normal	97.03	37.52	210.78	289.63	214.84	18.21	76.6	103.23	256.74	54.6	221.54	0.87	71.04	0.15	0.07	0.43	0.11	0.11	0.06	0.08	0.13	0.14	0.12	0.07	0.03	0.03	0.35	0.18	0.05	0.1
57	60	2	23.2	254	109	208	162.4	50	125	73	82	36.5997	0.959164	0.863828	0.987602	14.2143	1	3.48533	Normal	95.95	45.36	524.79	441.71	197.03	19.38	63.69	79.93	284.96	47.67	255.86	1.22	56.77	0.19	0.1	0.4	0.14	0.15	0.09	0.06	0.06	0.11	0.11	0.04	0.03	0.03	0.23	0.18	0.06	0.12
58	62	2	29.1	254	101	453	110	53.4	148	83	92	45.8147	0.753316	0.630976	0.800619	3.21429	1	6.98059	Low	92.75	42.47	258.68	467.83	162.43	13.99	63.27	75.7	236.95	51.55	195.66	1.04	61.78	0.12	0.06	0.55	0.1	0.09	0.07	0.06	0.06	0.08	0.13	0.06	0.03	0.04	0.28	0.16	0.05	0.14
59	60	2	23.5	203	100	86	129.6	56.2	105	67	76	41.6131	0.668263	0.67342	0.867534	30	1	1.17792	Low	84.61	29.61	402.37	222.77	186.36	19.67	78.11	83.56	220.89	34.74	206.46	0.66	52.54	0.17	0.05	0.86	0.14	0.11	0.06	0.07	0.05	0.1	0.09	0.05	0.02	0.03	0.21	0.15	0.03	0.12
60	35	2	32.1	201	105	155	119.6	50.4	106	75	95	48.8668	1.02719	0.941404	1.0859	0	1	2.4677	Normal	73.24	21.39	348.51	355.79	183.76	17.14	72.83	86.61	219.67	33.83	169.54	0.92	54.11	0.13	0.04	1.14	0.06	0.11	0.06	0.04	0.06	0.08	0.11	0.06	0.02	0.04	0.26	0.16	0.03	0.15
61	45	2	27.7	238	83	176	121.8	81	105	66	89	47.6062	0.989114	0.992793	1.08179	7.71429	0	1.7881	Normal	106.31	34.35	413.2	394.09	145.74	18.23	82.71	79.04	219.24	35.67	155.26	0.82	59.47	0.19	0.05	1.2	0.16	0.12	0.06	0.05	0.07	0.12	0.15	0.05	0.02	0.05	0.29	0.17	0.05	0.13
62	65	2	23	246	104	498	102	44.4	132	89	79	36.5859	0.83363	0.779276	0.832067	64.2857	2	9.0503	Low	80.13	37.45	444.3	498.58	172.19	19.7	71.08	87.34	193.1	41.32	193.06	1.12	58.21	0.16	0.09	0.86	0.17	0.1	0.09	0.08	0.08	0.18	0.11	0.05	0.03	0.04	0.24	0.2	0.04	0.14
63	81	1	23.6	144	116	142	73.5	42.1	138	70	94	31.8369	1.01803	1.04542	1.329		1	2.08799	Normal	39.3	17.53	146.58	184.43	116.35	2.36	40.14	43.97	170.22	7.82	211.05	2.15	57.68	0.11	0.03	0.78	0.06	0.08	0.05	0.03	0.07	0.07	0.09	0.06	0.02	0.02	0.24	0.16	0.04	0.15
64	61	2	29.3	158	108	112	80.7	54.9	116	76	99	47.2044	1.10289	1.03911	1.3041	6.35714	1	1.79263	Normal	15.44	16.97	102.59	207.49	85.52	3.32	29.41	53.37	143.95	6.05	191.12	2.07	41.21	0.1	0.03	0.88	0.04	0.05	0.05	0.01	0.04	0.05	0.07	0.03	0.01	0.03	0.15	0.14	0.04	0.1
65	57	1	35.3	233	91	274	120.6	57.6	124	80	112	34.8686	1.30356	1.23742	1.48068	64.2857	2	2.78573	Normal	98.87	25.73	259.65	404.48	182.41	23.76	73.51	113.46	215.38	56.11	202.24	0.96	40.87	2.66	0.27	1.06	0.09	0.13	0.04	0.08	0.11	0.27	0.12	0.05	0.03	0.09	0.18	0.39	0.05	0.25
66	88	2	21.9	228	98	58	117	99.4	114	62	95	40.9128	0.797498	0.754004	0.995934	19.2857	0	0.578268	Low	97.58	34.24	296.9	502.89	130.89	15.17	60.79	64.58	172.35	31.76	159.25	1.46	46.38	0.22	0.05	0.72	0.11	0.09	0.06	0.04	0.03	0.08	0.1	0.04	0.03	0.03	0.27	0.14	0.03	0.1
67	66	2	32.4	282	115	122	207.6	50	143	91	97	55.5314	1.02305	0.969834	1.40706	19.1429	1	1.99072	Normal	114.19	70.42	324	372.32	206.1	11.52	76.05	101.31	270.1	59.87	291.29	0.95	72.6	0.23	0.09	0.55	0.16	0.15	0.08	0.06	0.16	0.16	0.15	0.08	0.03	0.03	0.48	0.25	0.05	0.16
68	46	2	32.4	205	202	381	86.1	42.7	142	90	99	49.5631	1.25597	1.20196	1.30946	3.21429	2	7.42437	Normal	76.82	31.87	217.92	436.76	182.95	12.52	61.76	60.95	232.11	23.96	179.47	0.92	59.96	0.32	0.11	0.94	0.12	0.14	0.1	0.06	0.08	0.13	0.15	0.05	0.02	0.04	0.32	0.19	0.04	0.15
69	76	1	22.8	205	109	139	126.3	50.9	120	81	89	28.0135	0.886814	0.813197	1.19087	30	1	1.63104	Low	84.06	57.78	325.3	433.24	172.54	17.21	56.15	74.98	210.37	41.29	437.05	0.91	34.83	0.18	0.04	1.17	0.06	0.07	0.05	0.04	0.06	0.12	0.08	0.03	0.02	0.04	0.22	0.14	0.05	0.12
70	60	2	27.4	172	99	248	70.6	51.8	113	69	86	40.7338	0.91565	0.80364	1.02652	60	0	3.81615	Normal	79.84	22.86	305.08	410.72	138.42	15.16	49.55	65.91	163.96	24.1	159.74	1.37	37.36	0.11	0.04	0.61	0.07	0.11	0.06	0.05	0.03	0.09	0.07	0.03	0.02	0.03	0.18	0.12	0.03	0.08
71	63	2	21.3	363	101	96	289.3	54.5	105	69	74	36.2077	0.895277	0.797419	1.03866	33.2143	1	1.38428	Normal	100.67	33.46	272.11	445.92	147.2	21.4	66.51	78.49	231.33	73.97	164.9	1.09	56.13	0.25	0.06	0.45	0.16	0.11	0.09	0.05	0.08	0.06	0.11	0.06	0.03	0.02	0.3	0.17	0.04	0.09
72	59	2	20.4	123	89	88	70.1	35.3	92	64	79	28.6269	0.947653	0.886636	1.22533	47.1429	0	2.1465	Normal	79.94	22.18	461.49	236.03	119.93	9.61	45.31	47.93	145.75	30.84	201.34	0.83	31.46	0.1	0.04	0.46	0.11	0.07	0.04	0.03	0.06	0.05	0.05	0.03	0.02	0.02	0.15	0.12	0.04	0.06
73	60	2	26.9	279	92	244	182	48.2	100	76	88	48.9751	0.864554	0.813878	0.765179	4.57143	0	4.15574	Low	118.99	43.39	516.01	262.94	150.63	13.74	74.73	56.82	180.88	38.21	179.13	0.84	41.97	0.25	0.11	0.86	0.19	0.15	0.05	0.08	0.12	0.12	0.11	0.05	0.03	0.03	0.32	0.22	0.05	0.15
74	63	2	29.2	198	107	224	111.7	41.5	105	83	94	51.3329	0.95323	0.839187	0.935449	9.57143	1	4.54498	Normal	35.22	25.2	159.68	254.47	98	3.36	45.83	63.08	147.21	12.4	126.44	2.36	26.08	0.12	0.03	0.31	0.07	0.08	0.08	0.03	0.04	0.07	0.07	0.04	0.02	0.03	0.14	0.15	0.04	0.14
75	65	2	22.8	225	88	98	170.6	34.8	121	63	78	35.3179	0.954357	0.853751	1.05502	6.35714	0	2.26583	Normal	139.94	39.59	356.79	391.24	143.5	18.76	49.79	48.07	185.43	51.64	267.55	1.24	57.44	0.21	0.07	0.42	0.18	0.11	0.07	0.07	0.07	0.09	0.13	0.05	0.03	0.03	0.26	0.17	0.09	0.1
76	61	2	26.1	245	108	196	150.5	55.3	108	74	84	45.6338	0.670642	0.706822	0.887877	6.35714	1	2.83567	Low	123.78	30.11	250.83	438.69	167.48	14.89	62.05	77.98	239.2	43.37	198.12	1.65	67.32	0.18	0.1	0.89	0.18	0.13	0.13	0.08	0.07	0.12	0.15	0.06	0.02	0.03	0.25	0.14	0.06	0.14
77	57	2	37	160	108	168	83	43.4	121	64	101	46.3824	1.21143	1.19871	1.39916	28.9286	1	3.01874	Normal	90.57	29.15	249.95	363.67	158.58	18.61	62.5	81.21	214.98	38.76	151	0.9	30.48	3.07	0.23	1.09	0.15	0.1	0.05	0.07	0.1	0.17	0.08	0.04	0.02	0.06	0.19	0.4	0.03	0.22
78	49	2	22.4	244	100	306	134.8	48	106	74	74	39.4004	0.798649	0.772229	1.1714	30	1	4.89579	Low	85.38	29.06	333.32	395.82	190.38	24.54	74.38	81.09	248.8	45.48	215.23	1.3	66.24	0.22	0.06	0.74	0.13	0.12	0.1	0.07	0.09	0.15	0.12	0.07	0.02	0.02	0.37	0.19	0.05	0.15
79	49	2	32.2	211	99	167	125.8	51.8	118	74	86	38.5844	0.831967	0.815793	1.06773	3.21429	0	2.33607	Low	86.63	27.73	262.56	299.79	139.81	14.99	47.65	52.19	159.65	23.24	212.74	1.09	54.36	0.22	0.06	0.75	0.11	0.1	0.06	0.06	0.09	0.1	0.1	0.04	0.01	0.03	0.26	0.18	0.05	0.15
80	55	2	33.1	156	113	140	94.2	33.8	105	63	105	51.449	1.14485	1.02213	1.28241	15.9286	1	3.60945	Normal	124.88	31.14	281.61	596.12	166.81	13.04	69.9	101.86	237.3	44.79	199.84	0.82	57.91	0.14	0.04	1.1	0.11	0.11	0.05	0.04	0.05	0.09	0.06	0.04	0.02	0.04	0.24	0.13	0.04	0.09
81	50	2	24.7	233	102	164	144	56.2	91	55	83	44.2957	1.0125	0.952824	1.13277	22.4286	1	2.38665	Normal	96.56	29.33	274.09	368.06	144.99	14.05	65.68	65.86	165.55	27.34	242.6	1.16	45.15	0.18	0.06	1.01	0.12	0.08	0.04	0.05	0.07	0.08	0.14	0.07	0.03	0.04	0.27	0.15	0.04	0.13
82	63	2	18.4	237	82	65	147.7	76.3	84	65	73	29.1858	0.638383	0.586114	0.645772	30	0	0.71139	Low	107.53	46.36	436.21	347.81	125.29	13.25	56.9	76.79	146.05	64.1	232.4	1.28	47.2	0.13	0.06	0.51	0.11	0.06	0.05	0.04	0.05	0.09	0.12	0.04	0.03	0.02	0.22	0.16	0.03	0.09
83	59	2	31.1	198	108	133	113.7	57.7	133	84	103	51.8308	1.08716	0.980653	1.01728	107.143	1	2.04051	Normal	73.56	37.98	197.01	388.08	163.38	15.14	68.42	109.45	211.88	44.95	225.91	0.83	45.6	0.23	0.07	1.07	0.09	0.15	0.08	0.05	0.05	0.1	0.09	0.04	0.02	0.03	0.25	0.15	0.05	0.13
84	59	2	35.5	220	97	248	126.2	44.2	124	81	100	47.4885	0.881793	0.918931	1.27838	6.42857	0	4.44567	Normal	67.93	29.69	215.6	308.4	144.57	17.47	54.02	68.12	200.62	52.69	191.44	0.93	40.58	1.71	0.26	1.1	0.21	0.1	0.04	0.08	0.09	0.12	0.1	0.04	0.03	0.08	0.13	0.39	0.03	0.2
85	60	2	30.1	206	146	202	129.8	35.8	143	91	99	46.4928	1.01154	0.918548	1.038	0	2	4.87279	Normal	73.44	23.34	260.79	372.13	156.24	14.15	61.14	74.53	218.77	16.88	296.34	0.94	56.03	0.1	0.03	0.99	0.12	0.1	0.04	0.04	0.06	0.13	0.08	0.03	0.02	0.03	0.24	0.17	0.05	0.1
86	69	2	25.8	214	96	234	100.2	67	135	81	92	41.8533	1.14176	1.03331	1.30745	100.643	0	3.08703	Normal	28.33	20.92	104.71	287.61	96.26	2.64	49.15	49.48	143.31	9.12	193.32	2.14	38.72	0.06	0.02	0.97	0.04	0.04	0.04	0.04	0.06	0.07	0.08	0.03	0.01	0.02	0.25	0.18	0.03	0.12
87	62	2	27.5	362	121	151	277.9	53.9	106	71	85	43.3024	0.974947	0.979669	1.05548	30	1	2.20292	Normal	101.12	54.05	272.74	302.62	146.93	13.34	58.67	76.98	165.13	38.22	164.81	0.95	98.17	0.13	0.06	0.52	0.11	0.12	0.08	0.09	0.15	0.16	0.12	0.07	0.02	0.04	0.56	0.23	0.05	0.25
88	63	2	30.6	189	95	144	128.2	32	122	66	100	45.5981	0.995622	0.912185	0.970012	19.0714	0	3.9033	Normal	87.28	47.33	372.51	373.38	186.52	15.5	65.17	75.18	228.98	42.31	258.9	1.19	54.04	0.09	0.05	0.37	0.16	0.14	0.06	0.04	0.06	0.09	0.1	0.04	0.02	0.03	0.21	0.11	0.04	0.09
89	51	2	21.6	197	97	145	104.9	63.1	98	73	76	41.8175	0.913216	0.813431	1.12641	9.64286	0	1.85381	Normal	75.95	28.61	228.69	292.87	125.36	10.08	47.84	53.72	182.6	32	166.15	0.96	33.39	0.1	0.04	1.07	0.08	0.08	0.05	0.03	0.04	0.06	0.07	0.03	0.02	0.03	0.19	0.12	0.05	0.1
90	59	2	22.6	124	94	125	39.9	59.1	125	84	75	41.258	0.804435	0.7698	0.971824	12.8571	0	1.63571	Low	67.04	22.46	521.17	534.75	154.3	16.78	55.66	46.72	176.27	23.33	413.18	1.03	59.25	0.17	0.09	0.64	0.13	0.12	0.08	0.06	0.05	0.1	0.08	0.04	0.02	0.04	0.29	0.17	0.04	0.12
91	62	2	22.8	160	98	130	83.4	50.6	108	82	84	42.6475	0.822023	0.760962	0.953906	3.21429	0	2.22013	Low	88.49	28.76	349.67	520.28	127.67	8.66	55.01	52.77	173.04	27.18	153.48	1.11	63.23	0.12	0.06	0.71	0.13	0.11	0.05	0.06	0.06	0.07	0.11	0.05	0.02	0.02	0.32	0.15	0.03	0.12
92	62	2	34.1	204	94	54	134.9	58.3	135	91	118	52.3664	0.737211	0.828553	0.950493	12.8571	0	0.885416	Low	66.6	36.51	278.82	246.53	167.37	20.24	69.86	86.86	212.78	36.73	155.1	1.21	60.28	0.2	0.06	0.44	0.22	0.1	0.08	0.07	0.08	0.09	0.11	0.05	0.03	0.03	0.38	0.19	0.04	0.15
93	68	2	22.5	267	87	349	137	60.2	136	76	81		0.786701	0.702596	0.923565		0	4.85301	Low	168.77	31.34	436.93	525.22	186.78	20.14	85.49	89.28	246.61	43.47	205.73	1.18	83	0.23	0.07	0.66	0.13	0.11	0.05	0.05	0.17	0.09	0.14	0.06	0.03	0.04	0.51	0.21	0.06	0.2
94	62	2	40.6	201	119	187	108.8	54.8	116	86	121	51.6008	1.02864	0.927453	1.06496	12.7143	1	2.97752	Normal	68.36	42.78	439.56	528.9	148.9	24.45	59.1	74.74	164.82	80.76	251.1	1.01	34.65	4.09	0.29	1.09	0.17	0.15	0.05	0.08	0.1	0.46	0.08	0.05	0.02	0.06	0.15	0.37	0.06	0.2
95	75	2	27.1	189	100	242	104	36.3	87	69	87	45.5777	0.863853	0.944267	1.18796	12.8571	1	5.40036	Low	27.59	27.01	142.6	222.74	100.35	2.43	41.71	46.98	147.9	13.14	159.76	2.33	43.47	0.08	0.03	1.4	0.05	0.08	0.04	0.03	0.05	0.08	0.1	0.03	0.02	0.03	0.19	0.16	0.03	0.13
96	53	1	30.1	173	110	256	87.3	34.5	128	83	100	30.5716	1.14473	1.05482	1.11336	7.71429	1	4.29003	Normal	25.28	19.24	117.12	269.67	123.95	2.24	41.51	60.34	161.85	11.11	210.35	2.19	34.94	0.06	0.02	0.97	0.05	0.09	0.03	0.03	0.04	0.06	0.07	0.02	0.01	0.03	0.14	0.22	0.02	0.08
97	59	2	27.8	194	101	132	118.6	49	116	79	86	47.3445	0.960519	0.921114	1.01761	0	1	2.12449	Normal	50.92	30.86	419.03	299.69	143.71	13.54	52.43	63.01	175.81	37.66	213.66	1.23	43.06	0.14	0.08	0.69	0.08	0.09	0.07	0.04	0.04	0.11	0.05	0.04	0.02	0.03	0.21	0.14	0.06	0.1
98	71	2	23.8	168	100	130	90.5	51.5	152	70	90	45.0743	0.851086	0.764316	1.02026		1	2.28865	Low	227.02	57.32	282.79	419.17	235.33	19.21	93.04	93.43	263.16	60.54	303.96	0.79	53.44	0.78	0.17	1.1	0.1	0.14	0.06	0.06	0.1	0.1	0.12	0.05	0.02	0.03	0.34	0.23	0.07	0.15
99	46	2	28.3	162	91	198	69	53.4	100	75	95	45.1383	0.895788	0.952078	1.06923		0	3.21281	Low	67.86	21.36	163.38	330.91	108.69	2.94	45.86	52.18	160.14	10.62	141.37	2.16	33.03	0.08	0.04	1	0.07	0.06	0.05	0.03	0.11	0.1	0.07	0.04	0.02	0.02	0.35	0.19	0.03	0.17
100	42	2	23.5	220	94	107	141.6	57	110	71	79	44.8457	1.01584	0.970418	1.10333	0	0	1.50659	Normal	56.52	27.51	360.59	330.22	146.05	13.6	54.4	56.66	159.83	28.44	197.28	0.93	40.86	0.17	0.1	0.72	0.13	0.06	0.05	0.04	0.05	0.1	0.06	0.04	0.02	0.03	0.22	0.16	0.04	0.1
101	62	2	25.3	205	82	99	98.5	86.7	106	68	83	45.0839	0.9489	0.906668	0.825098	30	0	0.922741	Normal	80.48	44.33	439.2	260.28	113.19	11.85	52.17	58.27	149.91	33.73	150.48	0.91	53.87	0.15	0.04	0.78	0.12	0.06	0.06	0.02	0.09	0.11	0.09	0.04	0.03	0.04	0.37	0.19	0.04	0.21
102	57	2	34.9	170	189	170	74.1	61.9	150	88	104	49.312	0.854133	0.834744	0.961575		2	2.28389	Low	318.65	48.98	492.78	630.63	313.78	25.34	85.27	105.44	274.24	46.06	342.75	0.87	56.73	0.14	0.05	1.17	0.08	0.11	0.07	0.06	0.07	0.08	0.08	0.04	0.01	0.03	0.25	0.14	0.03	0.1
103	57	1	22.1	182	136	109	98.3	61.9	106	72	87	24.2964	1.0439	1.01836	1.13873	0	2	1.04721	Normal	72.51	23.48	276.93	418.32	180.77	15.39	57.02	65.27	221.43	40.47	332.45	1.04	57.99	0.15	0.1	0.35	0.14	0.09	0.05	0.05	0.08	0.09	0.12	0.05	0.04	0.03	0.29	0.13	0.04	0.13
104	42	2	24.2	177	82	52	104.6	62	125	74	82	43.2035	0.903247	0.927375	1.27516	3.21429	0	0.689302	Normal	89	34.45	247.65	331.66	143.7	13.89	52.57	52.05	168.67	22.94	184.15	0.74	38.35	0.66	0.06	1.11	0.09	0.09	0.05	0.05	0.11	0.19	0.13	0.08	0.03	0.03	0.28	0.21	0.07	0.14
105	61	2	28.9	170	100	90	108.1	43.9	145	99	93	42.9822	0.995211	1.05341	1.12895	6.35714	1	1.71213	Normal	85.79	29.92	324.21	449.34	201.11	19.79	76.66	87.95	266.99	45.9	200.97	1	63.39	0.14	0.04	0.96	0.11	0.11	0.05	0.05	0.07	0.14	0.09	0.04	0.02	0.03	0.32	0.16	0.04	0.15
106	27	2	22.4	181	84	83	106.4	58	107	79	77	40.1784	1.05953	1.11928	1.22744	94.2857	0	1.14742	Normal	102.62	32.84	450.06	326.15	134.63	17.29	49.15	82.08	174.29	26.81	350.8	1.07	55.92	0.18	0.05	0.71	0.09	0.08	0.07	0.03	0.09	0.1	0.11	0.05	0.02	0.02	0.52	0.24	0.05	0.16
107	55	2	26.9	182	113	105	99.5	61.5	136	79	83	40.0911	1.12655	1.04011	0.967264	128.571	2	1.33343	Normal	25.02	19.68	198.41	291.72	79.2	1.79	34.95	50.54	120.16	6.21	193.75	2.15	28.63	0.09	0.03	0.93	0.06	0.05	0.06	0.02	0.05	0.09	0.05	0.03	0.02	0.02	0.14	0.14	0.04	0.09
108	66	2	24.8	309	97	154	214.6	63.6	119	82	87	40.0473	0.765301	0.78232	0.899793	3.21429	0	2.07561	Low	103.71	35.21	283.02	340.93	137.87	17.29	66.1	73.91	206.7	33.04	133.86	0.86	50.79	0.16	0.08	0.42	0.14	0.09	0.07	0.03	0.07	0.12	0.1	0.05	0.02	0.03	0.23	0.15	0.04	0.07
109	49	2	24.6	243	111	548	82	51.4	113	66	86	38.1966	1.1043	1.05663	1.20946	47.1429	1	9.0413	Normal	114.17	26.51	355.43	555.5	201.19	12.38	78.22	90.8	255.5	76.44	266.52	1.14	47.79	0.18	0.07	1.13	0.11	0.14	0.08	0.07	0.05	0.07	0.12	0.05	0.02	0.04	0.25	0.13	0.03	0.11
110	68	2	22.6	210	96	100	128.4	61.6	107	75	82	42.2376	0.749388	0.710823	0.934551	0	0	1.37916	Low	103.99	38.94	417.63	274.37	128.05	10.37	55.71	59.02	152.5	51.83	154.92	1.09	47.68	0.1	0.03	0.49	0.1	0.08	0.05	0.03	0.07	0.06	0.09	0.04	0.02	0.04	0.25	0.12	0.03	0.09
111	54	1	21.4	202	102	116	149.5	29.3	117	74	88	27.843	1.01064	0.960364	1.07953	6.42857	1	2.41414	Normal	70.98	25.33	334.06	381.06	144.24	17.03	50	60.23	186.47	25.64	288.1	0.94	61.61	0.13	0.05	0.62	0.11	0.15	0.06	0.05	0.08	0.08	0.09	0.05	0.03	0.04	0.25	0.15	0.04	0.11
112	56	2	22.5	228	86	64	154.4	60.8	106	73	76	30.5428	0.921915	0.944137	1.07553	66.4286	0	0.826801	Normal	85.13	39.67	312.24	313.87	141.51	11.98	54.05	72.58	215.16	36.51	194.67	1.08	55.57	0.17	0.04	0.8	0.12	0.09	0.08	0.06	0.08	0.07	0.14	0.08	0.03	0.03	0.47	0.22	0.05	0.2
113	82	2	24.4	158	90	55	88.6	58.4	105	69	83	43.5157	0.865468	0.837884	1.33964	3.21429	0	0.773334	Low	73.2	32.07	235.3	390.39	135.57	12.2	50.47	74.43	197.79	31.9	157.43	1.1	52.17	0.1	0.05	0.37	0.16	0.08	0.06	0.04	0.09	0.11	0.08	0.04	0.03	0.04	0.35	0.16	0.04	0.15
114	68	2	29.3	189	212	234	95.5	46.7	109	76	102		1.09013	0.926903	1.12293	1.35714	2	4.54143	Normal	57.64	19.58	389.42	525.87	254.23	18.5	65.38	104.11	304.92	45.65	364.17	0.88	45.54	0.19	0.08	0.75	0.1	0.13	0.1	0.05	0.04	0.08	0.11	0.05	0.03	0.03	0.24	0.11	0.04	0.11
115	60	2	28.2	250	124	131	136.1	87.7	129	78	92	50.5453	0.817226	0.805861	0.839691	94.2857	1	1.25236	Low	102.72	41.31	335.48	386.26	176.24	12.73	69.21	95.21	238.64	39.64	295.89	1.25	64.29	0.28	0.08	0.49	0.1	0.15	0.05	0.07	0.07	0.1	0.11	0.04	0.03	0.03	0.26	0.13	0.03	0.13
116	61	2	25.9	241	92	151	172.4	38.4	120	68	87	41.4611	0.895494	0.938356	1.1892	16.0714	0	3.27769	Normal	31.13	17.19	126.87	224.85	104.24	2.54	39.09	43.15	144.27	8.4	122.21	2.32	40.55	0.07	0.01	1.14	0.04	0.06	0.05	0.03	0.05	0.06	0.07	0.03	0.02	0.03	0.18	0.19	0.03	0.1
117	62	2	26.1	176	91	118	93.4	59	102	71	94	50.2552	0.917947	0.861723	0.935628	12.8571	0	1.78488	Normal	64.09	31.36	264.51	272.28	140.4	8.21	50.17	61.63	202.77	29.07	192.75	0.96	44.07	0.17	0.05	0.56	0.13	0.11	0.06	0.04	0.08	0.1	0.07	0.04	0.02	0.02	0.28	0.16	0.05	0.09
118	62	1	23.6	224	93	94	157.4	47.8	113	73	83	31.2949	0.911588	0.758183	1.12211	30	0	1.07367	Low	74.54	21.87	181.94	253.62	176.43	10.8	53.26	65.09	220.04	28.9	199.81	1.04	38.75	0.1	0.05	0.44	0.07	0.11	0.07	0.04	0.08	0.09	0.1	0.05	0.03	0.03	0.29	0.13	0.04	0.11
119	62	2	21.9	275	110	203	185.7	48.7	97	66	77	45.4083	0.771885	0.760261	0.817737	30	1	3.36807	Low	75.48	42.27	438.76	303.39	147.62	15.43	68.7	80.02	211.08	36.17	328.8	0.88	62.88	0.18	0.07	1.04	0.08	0.1	0.08	0.07	0.1	0.16	0.12	0.04	0.02	0.04	0.36	0.18	0.04	0.16
120	56	2	33.9	190	130	149	88.4	71.8	124	74	93	49.5786	0.922592	0.912694	1.14731	12.8571	2	1.5661	Normal	106.35	31.02	238.41	460.27	143.32	16.84	69.93	105.33	205.99	33.39	214.21	1.02	36.88	0.14	0.05	0.61	0.08	0.09	0.07	0.06	0.08	0.12	0.1	0.07	0.02	0.03	0.31	0.17	0.04	0.13
121	49	2	26	137	89	382	22	38.6	102	65	94	35.7085	1.0476	1.00176	1.39695	30	0	8.86914	Normal	97.18	55.49	276.87	443.62	191.64	19.04	65.58	95.21	249.93	36.76	241.18	1.29	46.43	0.22	0.09	0.69	0.13	0.14	0.08	0.06	0.07	0.13	0.1	0.04	0.02	0.03	0.24	0.16	0.06	0.12
122	46	2	26.9	124	90	157	58.69	33.9	134	78	88	50.2529	1.05658	1.03036	1.31347	33.2143	0	3.79941	Normal	98.96	22.12	264.21	283.51	143.44	15.92	54.32	49.62	186.48	31.13	168.14	0.71	53	0.17	0.04	0.7	0.25	0.06	0.06	0.05	0.06	0.08	0.13	0.07	0.03	0.04	0.32	0.17	0.04	0.11
123	62	2	30.9	205	94	141	139.6	37.2	113	76	87	42.2571	1.22943	1.11443	1.35572		2	2.84687	Normal	33.88	9.91	118.77	225.44	103.28	2.2	39.54	42.56	155.5	6.25	152.09	2.26	24.81	0.06	0.03	1.04	0.07	0.07	0.06	0.02	0.04	0.08	0.06	0.03	0.01	0.02	0.17	0.12	0.03	0.1
124	49	2	22.5	249	90	245	151.5	48.5	99	77	85	35.8882	0.933437	0.903762	0.991012		0	4.46831	Low	24.43	14.16	127	235.16	96.51	2.38	37.25	45.46	147.98	8.96	108.64	2.26	28.42	0.05	0.02	1.1	0.04	0.06	0.05	0.02	0.04	0.05	0.06	0.02	0.01	0.02	0.15	0.13	0.02	0.08
125	68	2	25.9	270	98	153	172.9	66.5	131	63	94	37.236	0.874364	0.887889	0.980276		0	2.07434	Low	23	15.98	133.44	253.04	100.96	3.4	38.03	49.77	145.92	11.86	144.93	2.38	31.08	0.07	0.03	0.98	0.05	0.06	0.05	0.03	0.04	0.07	0.07	0.03	0.01	0.03	0.15	0.15	0.03	0.1
126	54	2	26.9	212	100	105	140.8	50.2	121	88	93	42.9528	1.06596	1.09747	1.17262	47.1429	1	1.82738	Normal	24.68	24.88	148.87	177.28	77.62	2.29	29.8	35.72	116.59	4.33	154.15	2.01	30.85	0.07	0.02	0.95	0.05	0.06	0.05	0.03	0.04	0.09	0.06	0.02	0.02	0.02	0.14	0.21	0.04	0.1
127	70	1	24.3	271	108	363	145.5	52.9	149	90	94		0.793692	0.641621	0.960698	6.35714	2	4.19132	Low	85.27	28.61	336.65	368.66	173.14	17.15	63.25	70.32	193.95	28.6	277.83	0.9	61.57	0.15	0.05	1.01	0.09	0.11	0.05	0.04	0.07	0.12	0.16	0.06	0.02	0.04	0.27	0.18	0.03	0.13
128	63	1	28.6	233	93	106	186.8	25	130	74	108	36.3719	0.898064	0.887146	1.03261	47.1429	0	2.71366	Low	111.38	28.53	221.03	266.66	203.04	12.59	62.94	67.77	250.56	52.85	191.69	1.04	57.27	0.16	0.05	0.64	0.08	0.1	0.07	0.04	0.09	0.08	0.12	0.05	0.02	0.04	0.35	0.19	0.05	0.13
129	39	2	20	163	88	60	92	59	80	54	72	37.8252	0.79586	0.847753	1.07127	6.35714	0	0.807332	Low	53.54	21.74	226.13	208.66	114.16	6.85	43.32	40.33	160.84	22.08	88.54	0.83	45.86	0.11	0.04	0.94	0.11	0.07	0.04	0.04	0.08	0.07	0.11	0.05	0.03	0.03	0.32	0.16	0.04	0.15
130	55	2	22.7	197	90	157	113.5	52.1	86	55	81	43.4342	0.836314	0.883507	1.07544	12.7143	0	2.50731	Low	106.35	38.76	485.75	375.49	138.79	14.17	53.56	70.97	184.56	29.37	168.38	1.07	45.39	0.12	0.05	0.76	0.11	0.25	0.05	0.05	0.06	0.08	0.08	0.04	0.02	0.04	0.24	0.16	0.05	0.09
131	57	2	32.5	305	97	271	191.9	58.9	108	76	99	55.5052	1.139	1.0392	1.10316	32.0714	0	3.81613	Normal	94.44	31.26	297.2	471.58	173.72	12.3	74.71	69.41	204.33	34.08	224.68	1.27	68.52	0.32	0.08	0.95	0.12	0.14	0.06	0.06	0.07	0.07	0.15	0.06	0.03	0.03	0.28	0.16	0.05	0.13
132	58	2	33.9	166	88	77	97.6	53	118	83	101	54.6183	0.994347	1.01783	1.10131	3.21429	0	1.1958	Normal	100.47	35.84	379.05	396.68	199.39	10.33	67.83	110.39	248.37	42.74	241.55	1.06	72.51	0.21	0.1	1.04	0.16	0.18	0.08	0.05	0.08	0.1	0.11	0.06	0.03	0.03	0.31	0.17	0.05	0.15
133	57	2	36.4	189	138	163	104	52.4	124	98	104	49.5591	0.888183	0.867822	0.97456	0	2	2.5057	Normal	95.76	15.16	240.56	414.59	153.39	20.72	62.49	73.16	195.18	31.33	182.19	0.87	29.85	2.66	0.31	1.06	0.14	0.09	0.05	0.07	0.07	0.15	0.08	0.04	0.02	0.05	0.13	0.31	0.03	0.18
134	60	1	20.9	159	88	126	76.2	57.6	111	78	82	28.1297	0.96476	0.926595	1.01355	47.1429	0	1.25857	Normal	66.64	30.51	414.04	300.16	132.59	11.83	49.42	58.66	167.82	47.55	255.65	1.2	46.89	0.12	0.04	0.7	0.09	0.08	0.04	0.03	0.06	0.08	0.07	0.03	0.02	0.04	0.27	0.17	0.03	0.1
135	45	1	27.1	230	102	71	150.8	65	124	78	93	43.5036	0.961679	0.918055	1.14286	0	1	0.621492	Normal	34.16	22.92	140.05	229.44	81.63	1.76	26.9	38.6	126.9	7.96	125.68	2.22	29.83	0.1	0.03	0.9	0.05	0.05	0.04	0.02	0.04	0.06	0.05	0.02	0.02	0.03	0.11	0.2	0.02	0.07
136	57	2	26.2	209	90	293	99.2	51.2	131	88	83	37.2492	0.929957	0.893248	0.909219	0	0	4.53626	Normal	163.83	29.25	205.9	390.69	168.6	17.33	71.63	75.51	192.49	44.54	227.73	0.95	31.95	0.82	0.18	0.4	0.16	0.11	0.07	0.06	0.08	0.06	0.08	0.03	0.02	0.02	0.25	0.18	0.03	0.06
137	57	2	24.5	222	116	136	133.2	61.6	99	65	89	38.8629	1.06085	1.03052	1.06775	16.0714	1	1.95162	Normal	94.95	34.42	555.14	438.42	133.26	14.92	54.12	82.07	215.79	41.43	196.84	1.3	49.5	0.2	0.08	0.5	0.14	0.14	0.06	0.05	0.07	0.13	0.07	0.04	0.02	0.03	0.31	0.18	0.06	0.1
138	36	2	23	175	111	63	100.7	61.7	95	65	81	44.1172	0.862614	0.858427	1.20011	0	1	0.842598	Low	101.23	34.62	444.48	346.35	203.49	14.9	71.87	105.19	300.93	43.48	209.96	0.68	73.65	0.09	0.05	0.83	0.15	0.14	0.05	0.06	0.11	0.09	0.12	0.08	0.02	0.03	0.45	0.15	0.03	0.18
139	58	2	34.6	177	155	179	92.9	48.3	128	87	103	52.4378	1.17548	1.04589	1.30097		2	3.063	Normal	117.57	40.52	320.44	448.05	231.7	24.22	82.07	102.87	311.4	58.43	239.5	0.86	61.01	0.23	0.11	0.52	0.14	0.1	0.07	0.06	0.07	0.13	0.11	0.04	0.02	0.03	0.25	0.14	0.05	0.09
140	48	2	40.3	172	93	168	98.7	39.7	117	73	114	53.9796	1.22489	1.13451	1.16202	0	0	3.50006	Normal	101.43	22.84	272.85	251.63	119.16	14.73	55.97	49.28	147.16	34.3	113.99	0.95	29.33	2.39	0.29	1.15	0.19	0.15	0.03	0.08	0.12	0.27	0.07	0.03	0.02	0.06	0.17	0.37	0.04	0.17
141	48	2	31.8	206	110	189	129.6	38.6	114	74	102	44.2657	1.14313	0.991912	1.19459	3.21429	1	4.2169	Normal	116.03	39.7	361.41	430.26	226.34	16.18	78.81	104.51	258.61	42.11	209.73	0.94	50.78	0.28	0.1	0.89	0.13	0.09	0.07	0.08	0.15	0.17	0.1	0.04	0.02	0.03	0.39	0.2	0.06	0.13
142	60	2	34.9	218	117	87	126.8	73.8	124	82	102	53.9669	1.11146	1.02621	1.22246	0	1	0.957754	Normal	99.94	61.69	424.34	357.63	203.82	14.3	64.44	94.11	262.83	57.6	359.93	1.02	70.43	0.23	0.1	0.54	0.27	0.22	0.06	0.06	0.07	0.18	0.11	0.04	0.03	0.04	0.3	0.21	0.04	0.13
143	52	2	19.1	191	86	117	113.7	53.9	107	74	71	34.0269	0.672307	0.615639	0.814713	64.2857	0	1.74087	Low	86.42	33.64	343.77	367.03	130.81	15.82	51.7	58.71	187.69	34.36	246.37	1.13	44.55	0.1	0.05	0.98	0.09	0.1	0.05	0.04	0.1	0.09	0.09	0.04	0.02	0.03	0.33	0.19	0.04	0.12
144	75	2	25.6	202	92	114	131.3	47.9	112	78	94	39.685	0.686259	0.601566	0.638357	12.8571	0	2.15983	Low	27.7	19.44	195.72	288.16	84.65	3.05	30.55	46.34	136.38	8.4	135.4	2.19	33.4	0.05	0.02	1.06	0.04	0.05	0.04	0.02	0.05	0.05	0.06	0.02	0.02	0.02	0.17	0.13	0.03	0.08
145	61	2	28.3	247	101	125	157.9	64.1	123	68	92	43.6402	1.00107	0.95801	1.35393	12.7143	1	1.62814	Normal	40.09	19.15	133.08	174.57	85.02	2.85	34.74	48.84	138.3	7.81	108.14	2.64	32.23	0.07	0.02	0.23	0.06	0.06	0.06	0.02	0.04	0.06	0.06	0.04	0.02	0.03	0.15	0.15	0.04	0.12
146	57	2	24.5	154	98	163	41.4	80	120	65	88	49.9243	0.865151	0.8314	0.925972	0	0	1.77098	Low	64.62	34.6	345.28	351.24	161.33	16.78	64.4	75.59	198.8	57.64	227.28	1.14	55.6	0.15	0.06	0.75	0.09	0.09	0.07	0.1	0.1	0.1	0.1	0.05	0.02	0.05	0.36	0.19	0.04	0.15
147	60	2	28.8	171	99	288	66.9	46.5	141	80	94	41.3323	0.968191	0.864443	1.01383	77.1429	0	5.24916	Normal	74.89	25.22	224.7	285.84	129.81	14.84	44.87	65.51	162.6	49.62	138.53	0.88	31.34	1.07	0.14	0.26	0.15	0.12	0.07	0.04	0.06	0.11	0.08	0.03	0.02	0.01	0.21	0.13	0.02	0.06
148	52	2	21.7	178	93	189	90.2	50	96	71	83	42.7393	0.885517	0.815135	0.952482	80.3571	0	3.31439	Normal	79.31	35.48	457.53	318.2	175.84	12.18	70.44	78.61	252.58	49.35	156.06	1.48	52.46	0.16	0.06	0.46	0.12	0.08	0.05	0.05	0.08	0.09	0.09	0.04	0.02	0.02	0.22	0.14	0.04	0.06
149	50	1	27.7	184	108	122	110.2	49.4	149	99	100	32.114	1.12151	1.0482	1.11667	1.35714	1	1.49441	Normal	17.51	16.49	123.12	226.71	104.3	3.11	35.44	58.54	133.18	7.35	191.47	2.05	40.66	0.07	0.02	0.99	0.05	0.1	0.03	0.05	0.16	0.08	0.09	0.03	0.02	0.02	0.46	0.32	0.04	0.11
150	59	1	38.6	162	90	282	65.9	39.7	115	78	129	39.5052	1.20837	1.27636	1.24672	3.21429	0	4.51269	Normal	107.29	32.34	172.41	331.06	183.75	20.6	65.09	64.95	229.56	52.37	180.96	0.79	42.66	3.51	0.36	0.95	0.15	0.15	0.04	0.09	0.17	0.21	0.12	0.06	0.03	0.08	0.18	0.38	0.05	0.25
151	64	2	28.1	172	95	94	110	43.2	115	71	84	48.0831	0.756246	0.711649	0.883711	15.9286	0	1.66336	Low	27.51	16.72	127.11	185.01	94.86	2.47	53.66	46.58	139.22	7.21	143.13	1.94	28.62	0.06	0.02	1.4	0.06	0.04	0.03	0.02	0.08	0.06	0.05	0.02	0.02	0.02	0.2	0.18	0.03	0.09
152	70	2	38.5	179	106	244	74.5	55.7	125	74	109	57.0992	0.933537	0.874235	0.934842	30	1	3.57237	Normal	91.48	26.68	154.33	380.08	122.4	17.2	45.49	56.78	163.3	43.26	194.46	1	25.29	2.78	0.26	1.08	0.19	0.15	0.03	0.09	0.28	0.17	0.08	0.05	0.02	0.08	0.38	0.41	0.03	0.23
153	75	2	29.6	221	112	156	141.6	48.2	164	92	89	50.5855	0.679015	0.618965	0.816433	12.8571	1	2.54154	Low	26.96	19.31	174.29	241.7	93.06	2.99	34.57	40.33	132.1	9.29	160.45	2.28	40.17	0.05	0.03	1.03	0.05	0.06	0.03	0.04	0.06	0.07	0.07	0.03	0.01	0.03	0.18	0.2	0.03	0.08
154	57	2	31.2	199	133	316	74.8	61	125	70	102	49.9196	1.02292	0.984113	1.15189	30	2	4.52635	Normal	39.41	30.64	236.08	362.7	144.4	10.29	41.48	61.14	200.73	18.08	200.22	1.02	53.02	0.16	0.06	0.77	0.07	0.12	0.08	0.05	0.09	0.09	0.09	0.04	0.02	0.04	0.35	0.14	0.03	0.18
155	55	2	32.8	185	96	89	114.2	53	116	74	94	52.1299	0.938822	0.974463	1.01105	12.8571	0	1.30621	Normal	34.19	34.09	336.08	301.29	118.79	12.06	49.88	65.23	182.14	25.61	192.86	0.64	48.87	0.11	0.04	0.91	0.08	0.06	0.06	0.05	0.03	0.08	0.07	0.03	0.02	0.04	0.25	0.14	0.04	0.09
156	40	2	29.7	178	104	337	77.2	33.4	118	80	96	44.4224	0.994879	1.02175	1.09282	0	1	8.58567	Normal	112.76	24.78	234.62	380.93	233.14	15.64	82.88	93.55	271.26	202.42	337.97	1.01	49.73	0.13	0.06	0.47	0.12	0.15	0.06	0.05	0.07	0.16	0.08	0.04	0.02	0.03	0.23	0.15	0.07	0.12
157	68	2	30.1	287	116	199	162.9	84.3	117	67	93	53.7847	1.05781	0.959096	1.11602	0	1	1.92708	Normal	176.06	52.23	395.45	364.31	231.03	13.18	95.27	67.24	261.26	53.12	276.73	1.07	80.4	0.14	0.04	0.86	0.08	0.09	0.07	0.06	0.1	0.08	0.11	0.05	0.03	0.03	0.36	0.16	0.04	0.13
158	54	1	40.7	140	104	120	65.3	50.7	143	73	131	43.6101	1.17134	1.19506	1.00263	1.35714	1	1.47767	Normal	70.78	26.01	151.68	339.47	140.29	23.17	55.56	79.8	185.45	41.07	186.74	0.96	30.06	2.73	0.27	1.07	0.27	0.12	0.04	0.08	0.09	0.24	0.09	0.04	0.02	0.06	0.14	0.3	0.03	0.21
159	61	2	25	225	98	219	119.3	61.9	122	80	81	43.4831	0.956247	0.966282	0.999597	6.35714	0	2.79912	Normal	94.74	22.88	383.44	386.98	154.84	14.22	55.24	62.45	220.41	43.97	201.44	1.14	38.96	0.13	0.06	0.53	0.12	0.07	0.07	0.05	0.07	0.1	0.08	0.04	0.02	0.02	0.25	0.16	0.06	0.09
160	51	2	29.1	168	95	136	95.6	45.2	106	66	87	51.0532	0.976767	0.966744	1.08427	0	0	2.34648	Normal	58.48	26.46	345.38	279.33	206.69	12.96	53.86	62.85	291.6	43.69	198.89	0.88	38.79	0.14	0.05	0.56	0.13	0.11	0.04	0.05	0.05	0.06	0.07	0.04	0.02	0.03	0.24	0.15	0.03	0.11
161	51	2	27.2	170	82	126	67.1	77.7	124	73	92	42.1165	1.00662	0.962653	1.05902		0	1.38617	Normal	180.08	46.45	495.91	320.28	216.15	16.59	75.75	83.24	265.03	36.88	207.3	0.9	53.76	0.21	0.11	1.25	0.15	0.11	0.09	0.04	0.08	0.07	0.09	0.03	0.03	0.03	0.29	0.18	0.05	0.11
162	50	2	24.2	214	94	58	129.3	73.1	94	65	85		1.33716	1.39316	1.45595		0	0.666399	Normal	173.37	39.58	444.21	281.75	189.01	20.28	79.36	80.61	215.26	42.89	201.05	1.2	50.65	0.15	0.06	0.63	0.07	0.07	0.09	0.04	0.08	0.1	0.09	0.04	0.02	0.03	0.37	0.22	0.05	0.15
163	68	2	27.8	232	103	145	143.2	59.8	147	94	85	46.7739	0.776913	0.788771	0.768283	3.21429	1	1.89367	Low	104.6	38.67	295.4	345	140.79	16.05	54.07	50.22	162.36	41.86	230.78	0.85	29.05	1.66	0.21	0.26	0.24	0.08	0.07	0.08	0.06	0.16	0.07	0.03	0.02	0.02	0.26	0.17	0.03	0.07
164	56	2	29.2	238	92	262	132.3	53.3	127	97	89	40.6947	1.053	0.999995	1.05879	42.8571	0	3.90364	Normal	68.06	31.13	559.77	396.2	165.9	14.47	63.53	88.14	214.12	34.94	226.54	1.27	59.87	0.15	0.05	0.52	0.13	0.08	0.07	0.04	0.06	0.08	0.1	0.03	0.02	0.03	0.3	0.14	0.05	0.12
165	43	2	24.2	270	95	77	192.1	62.5	115	79	78	41.8783	0.899246	0.878853	1.04423	6.35714	0	0.95491	Normal	86.57	28.5	270.08	306.29	166.07	16.02	56.83	53.8	206.26	38.53	364.27	0.87	48.25	0.35	0.14	0.79	0.2	0.17	0.08	0.07	0.05	0.13	0.06	0.04	0.01	0.02	0.23	0.15	0.06	0.11
166	48	2	29.5	182	89	136	117.5	37.3	95	77	96	45.926	0.841036	0.783901	1.00092	0	0	3.12977	Low	109.9	37.03	303.38	494.56	161.3	13.81	66.18	97.81	221.73	23.85	345.94	1.02	57.49	0.12	0.07	1.09	0.09	0.12	0.05	0.05	0.08	0.12	0.09	0.03	0.01	0.04	0.25	0.15	0.05	0.12
167	53	2	32.5	157	98	118	83.4	50	118	94	91	51.4114	0.882843	0.811456	1.06431		0	1.79644	Normal	90.49	28.34	318.44	391.25	185.16	16.9	63.34	87.64	233.07	29.71	190.11	1.1	42.87	0.15	0.05	0.99	0.08	0.06	0.05	0.08	0.08	0.12	0.08	0.06	0.03	0.04	0.31	0.13	0.03	0.12
168	53	2	26.3	240	133	69	128.6	97.6	130	91	99		1.08833	1.01634	1.02736		2	0.666412	Normal	76.66	30.18	185.16	426.78	196.75	3.28	66.83	73.54	219.62	13.43	210.87	2.28	43.75	0.1	0.03	1.04	0.06	0.09	0.07	0.02	0.08	0.08	0.09	0.05	0.02	0.03	0.29	0.2	0.05	0.13
169	60	2	23.2	204	96	50	106.8	87.2	110	76	86	40.0407	0.477866	0.535502	0.699263	64.2857	0	0.499408	Low	91.51	29.55	391.38	338.05	115.49	14.02	60.33	57.36	146.49	77.33	249.3	1.1	57.74	0.15	0.05	0.61	0.1	0.08	0.06	0.04	0.05	0.06	0.14	0.04	0.02	0.03	0.26	0.11	0.04	0.12
170	61	2	27.6	256	91	138	178.9	49.5	118	71	84		0.891634	0.834627	1.01552	30	0	2.16478	Normal	35.82	27.64	155.67	249.36	118.13	3.47	41.17	48.19	165.4	15	177.36	2.2	31.95	0.07	0.03	0.36	0.06	0.07	0.07	0.03	0.05	0.07	0.07	0.03	0.02	0.03	0.19	0.16	0.05	0.11
171	57	2	24.9	218	96	151	147	40.8	115	81	80	45.3728	0.890567	0.872595	0.947564	0	0	2.87854	Normal	74.31	43.29	259.44	480.75	157.56	10.02	54.89	63.14	246.03	51.16	239.86	1.45	54.12	0.16	0.08	0.8	0.13	0.13	0.07	0.07	0.08	0.09	0.09	0.05	0.03	0.03	0.21	0.13	0.09	0.08
172	57	2	22.1	219	104	140	137.6	53.4	100	67	82	40.4995	0.970581	0.965526	1.13375	0	1	2.24863	Normal	129.35	43.02	300.45	713.04	239.46	33.93	87.21	106.93	326.17	39.72	254.37	1.13	77.77	0.29	0.11	1.1	0.14	0.21	0.08	0.09	0.1	0.22	0.13	0.06	0.04	0.05	0.39	0.15	0.07	0.14
173	53	2	25.8	203	104	248	113.7	39.7	146	82	88	34.5893	1.20498	1.08812	1.08629	6.35714	1	5.26016	Normal	90.9	43.39	382.74	302	296.69	25.59	88.71	124.64	413.47	59.13	327.39	1.18	67.24	0.39	0.14	1.1	0.16	0.15	0.07	0.08	0.11	0.12	0.13	0.06	0.04	0.04	0.49	0.25	0.11	0.2
174	61	1	26.6	248	95	188	169.9	40.5	112	78	87	25.8545	0.998255	0.951363	0.950213	53.5	0	2.49095	Normal	68.96	33.21	466.22	327.79	177.65	15.31	68.96	67.93	236.84	20.2	223.98	1.13	34.23	0.17	0.07	1.29	0.09	0.07	0.06	0.03	0.03	0.07	0.07	0.03	0.02	0.04	0.19	0.14	0.04	0.13
175	54	2	29.4	219	90	151	135.5	53.3	112	74	96	49.4996	1.03165	0.972672	1.02013	0	0	2.40837	Normal	214.33	45.47	348.86	396.34	243.27	19.2	94.41	88.47	254.14	52.26	219.75	1.28	81.65	0.21	0.07	0.7	0.11	0.14	0.05	0.07	0.1	0.14	0.1	0.04	0.03	0.03	0.32	0.21	0.06	0.11
176	64	2	19.4	210	84	191	110.7	61.1	93	59	75	34.0141	0.566376	0.55028	0.623271	0	0	2.62683	Low	87.19	31.53	327.14	301.09	131.91	10.83	63.86	48.4	149.97	37.69	191.93	1.12	38.08	0.12	0.06	0.53	0.07	0.07	0.05	0.04	0.06	0.06	0.1	0.08	0.02	0.03	0.3	0.16	0.03	0.12
177	42	2	34.2	232	121	224	131.1	56.1	120	73	100	49.475	1.23659	1.20504	1.30408	0	1	3.23484	Normal	63.73	21.12	213.49	302.57	132.27	11.47	58.32	66.25	178.03	25.73	229.85	0.91	47.67	0.12	0.05	0.72	0.07	0.08	0.08	0.04	0.05	0.06	0.08	0.04	0.02	0.03	0.23	0.13	0.04	0.11
178	58	2	30.9	150	105	102	70.1	59.5	125	79	96	50.6063	0.81969	0.785411	0.90226	0	1	1.41635	Low	91.05	39.89	324.83	376.91	141.98	20.17	66.9	65.58	187.72	29.19	189.86	1.2	52.69	0.17	0.08	0.57	0.1	0.1	0.05	0.07	0.07	0.12	0.09	0.06	0.03	0.02	0.33	0.19	0.04	0.13
179	54	2	30.3	248	242	196	159.5	49.3	110	74	86	47.3286	0.951178	0.937237	1.05949	3.21429	2	2.99244	Normal	71.25	31.93	264.51	330.72	127.19	15.22	56.1	61.14	179.08	18.73	240.78	0.8	48.08	0.1	0.03	0.92	0.07	0.09	0.05	0.04	0.05	0.13	0.09	0.03	0.02	0.03	0.24	0.17	0.03	0.09
180	54	1	23.8	204	183	214	105.6	55.6	122	82	92	27.9186	1.05561	1.00467	1.25509		2	2.32921	Normal	240.25	27.59	382.06	415.83	285.53	20.37	101.51	86.18	280.51	64.03	241.93	1.64	49.3	0.15	0.06	0.5	0.07	0.1	0.08	0.07	0.12	0.05	0.08	0.04	0.03	0.02	0.4	0.15	0.05	0.11
181	52	1	32.7	116	107	175	57	24	120	79	107	35.1036	1.38435	1.27156	1.29718	30	1	4.29635	Normal	78.72	40.71	174.29	255.59	151.31	16.28	54.21	75.61	188.58	45.28	171.79	1.24	60.11	0.11	0.05	0.53	0.06	0.12	0.07	0.06	0.08	0.07	0.11	0.04	0.03	0.03	0.28	0.14	0.06	0.08
182	55	2	21	230	102	134	138.1	65.1	83	59	81	43.2649	0.768145	0.742264	0.853697	0	1	1.79125	Low	132.31	38.11	412.22	473.04	271.55	22.79	98.24	95.64	344.38	48.22	304.22	1.36	89.14	0.27	0.13	1.09	0.2	0.16	0.11	0.09	0.13	0.2	0.17	0.07	0.03	0.05	0.32	0.23	0.04	0.17
183	61	1	27.5	170	97	221	85	40.8	145	92	100	32.2707	1.07732	1.0269	1.28446	30	0	3.28259	Normal	79.88	36.28	289.63	453.39	258.25	20.63	72.55	76.6	328.98	37.25	230.44	1.29	62.39	0.26	0.1	0.81	0.16	0.16	0.08	0.07	0.09	0.09	0.1	0.05	0.03	0.03	0.44	0.21	0.06	0.2
184	73	2	27.5	267	88	162	182.3	52.3	141	72	90		0.884861	0.83171	0.861796	12.8571	0	2.58527	Normal	82.14	24.84	251.45	396.51	135.89	15.04	52.84	85.14	162.02	48.87	221.66	1.26	65.11	0.33	0.1	0.63	0.26	0.13	0.06	0.04	0.05	0.07	0.09	0.05	0.03	0.04	0.26	0.17	0.04	0.16
185	49	2	26.9	200	130	98	132.4	48	139	82	81		1.02215	0.992202	1.44958		2	1.55643	Normal	99.86	11.71	146.99	304.68	183.89	3.02	56.48	63.91	189.22	10.64	176.42	2.25	43.58	0.1	0.03	0.96	0.07	0.09	0.06	0.02	0.06	0.1	0.05	0.03	0.01	0.02	0.19	0.16	0.05	0.1
186	55	2	26.3	152	74	106	99.3	31.5	100	68	94	41.454	1.01564	0.948186	1.07557	6.35714	0	3.02857	Normal	38.38	23.59	193.81	350.21	117.61	4.15	38.63	36.56	185.12	16.89	240.96	2.41	39.25	0.07	0.03	0.32	0.07	0.08	0.06	0.03	0.04	0.05	0.09	0.03	0.02	0.03	0.18	0.15	0.04	0.12
187	61	1	25.5	190	90	172	113.5	42.1	140	80	90	33.5021	1.14976	1.15229	1.24571	0	2	2.32514	Normal	66.49	21.43	222.54	535.21	195.59	17.47	60.1	53.45	220.49	25.27	318.38	1.27	65.03	0.23	0.08	0.8	0.1	0.13	0.08	0.08	0.12	0.1	0.08	0.07	0.02	0.03	0.44	0.26	0.04	0.22
188	38	1	24.5	186	80	156	95	59.8	112	77	95	28.16	1.10613	1.07542	1.19212	12.8571	0	1.60013	Normal	104.29	38.96	237.13	310.97	178.96	16.66	69.47	72.61	195	36.12	203.66	0.98	44.92	0.38	0.09	0.79	0.11	0.09	0.05	0.04	0.14	0.08	0.19	0.05	0.03	0.04	0.4	0.2	0.03	0.17
189	70	2	39.5	182	87	179	93.2	53	110	78	116	53.8669	0.720693	0.606603	0.739183	9.57143	0	2.8854	Low	62.1	23.37	233.62	325.75	79.35	14.5	39.48	53.48	94.75	43.16	149.34	1.06	25.21	1.94	0.14	1.09	0.11	0.08	0.03	0.07	0.11	0.28	0.09	0.05	0.02	0.06	0.18	0.38	0.05	0.22
190	78	2	30.8	167	162	203	86.4	40	150	89	106	44.0542	0.722538	0.579149	0.787652	0	2	4.66542	Low	85.02	30.67	256.62	365.88	136.91	12.31	75.65	64.63	180.68	21.55	175.87	1	72.83	0.23	0.12	0.69	0.14	0.12	0.08	0.07	0.1	0.09	0.18	0.06	0.03	0.03	0.38	0.18	0.06	0.11
191	69	2	22.3	293	110	164	181.1	79.1	122	71	81	36.2698	0.838834	0.715201	1.03374	47.1429	1	1.74236	Low	79.62	32.4	524.2	421.58	143.67	11.73	65.64	61.27	186.22	33.92	280.57	1.06	67.93	0.12	0.06	0.67	0.18	0.12	0.07	0.05	0.05	0.14	0.06	0.04	0.02	0.03	0.25	0.14	0.03	0.11
192	65	1	28.3	168	121	130	97.4	44.6	140	80	98	33.8552	0.955351	0.838298	1.04172	12.8571	1	1.71529	Low	21.07	23.05	112.65	216.15	95.23	3.81	43.25	55.15	133.38	8.57	176.32	1.89	30.73	0.05	0.02	0.89	0.04	0.04	0.04	0.02	0.04	0.09	0.05	0.02	0.01	0.02	0.16	0.2	0.03	0.08
193	62	2	27.1	346	102	289	243.1	45.1	119	69	90	47.2528	1.03004	0.912578	1.10923	3.21429	1	5.35973	Normal	139.9	23.13	245.17	428.84	168.72	12.19	63.16	79.64	230.28	43.14	276.62	1.03	57.61	0.16	0.06	0.5	0.11	0.1	0.07	0.05	0.06	0.09	0.11	0.04	0.03	0.03	0.23	0.15	0.05	0.11
194	59	2	50.4	234	211	339	117.2	49	125	75	130	59.1143	1.0569	0.941275	0.935298	0	2	5.58037	Normal	83.98	32.46	245.97	393.13	185.57	20.88	64.75	78.42	209.34	66.08	232.46	0.89	36.67	2.65	0.41	1.01	0.24	0.13	0.03	0.1	0.16	0.27	0.11	0.05	0.02	0.07	0.3	0.45	0.05	0.22
195	72	2	29.7	122	107	147	28.19	64.4	171	70	98	50.4261	0.835396	0.720663	1.38533	0	1	1.97168	Low	17.2	24.15	99.09	191.6	46.93	1.93	24.86	28.27	77.97	6.32	155.18	2.08	39.62	0.07	0.02	1.02	0.04	0.04	0.04	0.02	0.06	0.05	0.06	0.05	0.02	0.02	0.21	0.19	0.03	0.1
196	60	2	30.8	142	81	67	89.3	39.3	118	70	93	56.0007	1.18358	0.979315	1.15838	0	0	1.37178	Normal	52.71	26.08	212.79	229.56	91.56	7.36	42.54	53.27	123.99	31.83	109.23	1.09	38.77	0.11	0.04	0.4	0.1	0.08	0.06	0.06	0.06	0.06	0.06	0.04	0.02	0.03	0.16	0.14	0.04	0.07
197	61	2	21.1	209	94	212	116.5	50.1	98	71	77	30.1729	0.821971	0.780613	0.985131	124.286	0	3.47436	Low	67.16	25.49	244.24	311.38	92.96	11.49	35.63	43.68	147.73	25.09	149.43	0.87	40.92	0.07	0.03	0.96	0.06	0.08	0.04	0.03	0.04	0.06	0.04	0.03	0.01	0.03	0.17	0.11	0.03	0.07
198	64	2	23.1	370	97	149	264.7	75.5	129	71	86	35.8934	0.657536	0.607789	0.687717		0	1.73279	Low	97.42	28.64	345.73	301.88	168.83	15.85	70.72	66.24	251.88	28.94	149.62	1.12	66.98	0.18	0.08	0.38	0.13	0.12	0.08	0.07	0.11	0.13	0.1	0.04	0.02	0.02	0.38	0.23	0.08	0.13
199	87	1	27.6	141	86	280	61	24	149	79	98	33.0993	1.00945	0.876788	1.35494	30	2	6.93764	Normal	24.56	29.95	154.05	204.61	89.05	2.23	34.15	39.33	121.9	8.61	167.06	2.05	43.22	0.1	0.03	1.13	0.06	0.05	0.03	0.02	0.05	0.05	0.09	0.04	0.01	0.02	0.2	0.22	0.03	0.1
200	54	2	29.9	172	100	280	46.7	69.3	129	85	98	49.7646	0.954555	0.879916	0.932103	12.8571	1	3.48747	Normal	87.52	29.33	352.16	378.7	176	13.32	69.32	76.97	275.92	31.32	151.69	1.09	51.5	0.15	0.03	0.91	0.08	0.09	0.04	0.04	0.1	0.1	0.12	0.06	0.02	0.04	0.24	0.14	0.03	0.1
201	55	2	24.7	244	79	158	155.7	56.7	114	78	88	41.1488	0.920464	0.89619	1.13021		0	2.40155	Normal	330.55	43.81	832.46	400.55	294.92	18.89	129.31	90.36	250.28	56.2	243.32	0.89	47.88	0.16	0.07	0.73	0.07	0.09	0.07	0.05	0.05	0.1	0.07	0.04	0.02	0.04	0.24	0.14	0.03	0.09
202	55	2	25.9	152	103	125	62.1	64.9	156	94	89	39.9491	0.980274	0.907575	0.968221		1	1.63883	Normal	79.47	22.33	265.43	373.12	156.12	19.92	60.56	64.67	206.78	28.34	243.14	1	55.68	0.3	0.07	0.67	0.11	0.12	0.09	0.1	0.43	0.12	0.12	0.07	0.03	0.03	0.99	0.28	0.06	0.25
203	71	2	25.6	205	93	124	103.7	76.5	142	93	88	34.9792	0.878298	0.801398	0.951679		2	1.37426	Low	176.45	27.15	386.8	534.03	254.31	17.88	79.4	83.93	278.69	35.86	256.11	1.36	55.57	0.38	0.17	0.57	0.15	0.15	0.11	0.06	0.09	0.15	0.14	0.05	0.03	0.04	0.3	0.22	0.05	0.09
204	76	1	25.1	165	229	451		47	197	74	88	19.0472	1.17152	1.028	1.33655		2	5.37545	Normal	68.14	17.27	313.56	462.79	204.58	17.14	59.41	71.75	237.86	18.53	243.27	1.12	32.35	0.15	0.07	0.97	0.1	0.12	0.05	0.05	0.05	0.09	0.07	0.04	0.02	0.04	0.25	0.16	0.05	0.12
205	69	2	29.8	198	97	122	94.2	79.4	150	67	106		0.915508	0.814422	0.891172		2	1.44133	Normal	114.74	36.79	423.19	289.03	211.97	17.59	86.88	75.97	276.28	45.6	241.94	1.15	63.99	0.28	0.06	1.01	0.16	0.1	0.05	0.05	0.09	0.08	0.11	0.05	0.03	0.03	0.39	0.17	0.02	0.15
206	67	2	33.4	189	105	211	98.1	48.7	124	87	104	49.8517	1.08065	1.01437	1.11533	30	1	3.69724	Normal	91.31	32.31	274.84	321.95	125.99	10.51	46.73	60.47	154.76	31.77	131.14	1.03	44.8	0.12	0.04	0.58	0.08	0.07	0.04	0.04	0.05	0.06	0.12	0.04	0.02	0.03	0.2	0.12	0.05	0.08
207	78	2	21.7	275	114	296	166.8	49	102	63	80		0.911512	0.949137	1.0935	44.2143	1	5.08825	Normal	128.56	36.54	360.09	459.39	154.69	14.74	73.61	67.46	186.19	40.51	264.6	0.74	53.61	0.08	0.04	0.77	0.15	0.12	0.05	0.06	0.05	0.12	0.1	0.04	0.03	0.03	0.23	0.18	0.05	0.1
208	58	2	26.8	194	85	82	123.3	54.3	115	70	86	50.483	0.827685	0.845411	1.22279	15.9286	0	1.22896	Low	66.9	36.1	489.75	413.31	129.8	15.13	49.91	64.19	171.58	22.65	250.35	1.02	57.24	0.11	0.05	1.02	0.09	0.05	0.04	0.04	0.07	0.1	0.1	0.04	0.02	0.03	0.27	0.13	0.04	0.1
209	60	2	37.6	215	150	112	138.9	53.7	128	63	113	43.8168	0.856374	0.831531	1.02393	0	2	1.78568	Low	58.39	21.71	194.27	280.94	123.83	16.21	50.52	59.14	159.14	47.36	173.67	1.05	27.9	3.31	0.29	1.04	0.14	0.14	0.04	0.07	0.09	0.24	0.08	0.04	0.03	0.07	0.11	0.27	0.04	0.22
210	61	1	30.6	157	91	219	77.2	36	135	91	106	33.0669	1.24417	1.21573	1.4957	6.35714	0	3.68343	Normal	98.35	31.52	315.64	451.95	181.82	14.17	61.54	81.91	238.32	47.71	242.41	0.67	48.6	0.14	0.04	0.5	0.07	0.1	0.04	0.04	0.05	0.07	0.11	0.04	0.02	0.03	0.23	0.12	0.04	0.08
211	58	1	31	213	97	164	137.9	42.3	121	87	106	35.3764	1.0398	0.970782	1.31938	0	0	2.3358	Normal	201.79	42.27	353.29	632.56	240.74	20.6	98.15	96.35	321.27	53.14	209.7	1.07	58.86	0.18	0.13	0.38	0.19	0.36	0.05	0.06	0.06	0.09	0.13	0.05	0.02	0.03	0.21	0.15	0.05	0.09
212	80	2	37.3	187	105	186	101.8	48	195	80	107		0.921798	0.911218	1.12519	6.35714	1	3.17573	Normal	84.02	33.81	287.39	299.21	120.52	16.91	59.3	62.54	141.22	52.55	175.63	0.99	32.19	2.33	0.18	1.13	0.12	0.08	0.05	0.07	0.15	0.17	0.09	0.05	0.03	0.06	0.24	0.39	0.05	0.24
213	48	1	24.7	199	102	103	119.5	58.9	112	64	98	24.7479	0.923481	0.871228	1.03664	3.21429	1	1.10456	Low	64.55	34.39	252	267.46	152.67	11.94	54.45	68.86	246.8	35	155.83	1.11	49.62	0.16	0.09	0.66	0.12	0.13	0.07	0.07	0.08	0.14	0.09	0.04	0.02	0.03	0.29	0.2	0.06	0.14
214	50	2	28.1	241	99	159	150.8	58.4	109	71	86	46.1683	0.943149	0.863644	0.940725	6.42857	0	2.14493	Normal	85.51	35.08	312.9	330.74	132.68	12.87	67.18	54.11	190.03	46.44	134.92	0.87	43.74	0.12	0.03	0.47	0.09	0.08	0.03	0.03	0.06	0.1	0.09	0.04	0.03	0.03	0.23	0.14	0.05	0.09
215	58	2	32.7	251	77	211	188.6	20.2	145	87	99	53.3236	0.931217	0.898156	1.11001	3.21429	0	8.64266	Normal	114.36	33.66	341.03	303.93	196.07	18	61.65	88.29	263.03	36.76	221.5	0.99	54.79	0.18	0.06	0.48	0.16	0.11	0.05	0.05	0.09	0.1	0.08	0.06	0.03	0.03	0.42	0.19	0.04	0.14
216	59	2	23	194	92	82	111	66.6	108	64	86	34.0516	0.760086	0.759344	0.986778	60	0	1.09006	Low	71.56	28.74	304.26	190.34	114.53	8.78	36.22	54.48	180.49	37.7	141.7	1.37	44.33	0.08	0.05	0.54	0.08	0.1	0.04	0.05	0.06	0.11	0.08	0.04	0.02	0.03	0.25	0.14	0.04	0.08
217	55	2	23.5	283	100	203	181.3	61.1	104	76	85	37.9186	1.0265	0.979286	1.01934		1	2.85429	Normal	242.23	38.99	555.13	499.17	243.8	27.38	81.96	83.82	282.36	41.26	286.46	1.01	60.58	0.33	0.13	0.61	0.17	0.13	0.08	0.05	0.09	0.11	0.11	0.04	0.02	0.03	0.28	0.18	0.07	0.13
218	57	2	22.3	212	105	240	122.7	41.3	116	71	81	36.8505	0.945997	0.892694	1.0194	30	1	4.88996	Normal	86.07	26.34	362.72	436.39	128.67	16.91	54.91	52.98	155.98	32.93	160.82	0.9	56.03	0.11	0.05	0.68	0.1	0.1	0.03	0.04	0.07	0.14	0.07	0.04	0.03	0.04	0.33	0.18	0.05	0.12
219	39	1	24.8	205	98	146	132.3	43.5	110	73	93	25.4723	0.989461	0.935232	1.02234	9.57143	0	2.01907	Normal	72.21	26.45	215.52	363.84	189.56	14.13	68.82	93.89	237.75	43.53	171.56	0.88	46.98	0.08	0.03	0.53	0.08	0.11	0.06	0.05	0.06	0.04	0.12	0.04	0.02	0.03	0.2	0.12	0.04	0.09
220	52	2	23	196	97	57	119.2	65.4	145	89	77	41.628	0.890773	0.876229	1.12604	0	0	0.683567	Normal	148.15	34.3	318.47	362.8	192.67	15.67	78.43	103.36	256.87	46.06	238.47	0.98	67.47	0.12	0.07	0.75	0.11	0.12	0.06	0.05	0.08	0.15	0.13	0.06	0.03	0.04	0.34	0.19	0.05	0.16
221	40	1	26.9	184	92	248	93.8	40.6	120	84	97	36.8942	1.0402	1.01416	1.23042	6.35714	0	3.64517	Normal	62.49	27.57	278.64	309.92	144.07	11.18	49.11	71.21	159.47	41.77	257.21	1.23	53.33	0.18	0.07	0.71	0.05	0.11	0.03	0.05	0.06	0.13	0.14	0.04	0.03	0.03	0.31	0.16	0.05	0.12
222	73	2	30.8	259	116	227	147.9	65.7	108	66	98	52.5075	0.948672	0.858143	1.04833	30	1	2.92149	Normal	71.17	49.44	522.52	456.56	173.32	19.06	72.28	117.53	243.64	48.72	254.53	1.47	85.59	0.14	0.06	0.85	0.13	0.13	0.1	0.05	0.07	0.06	0.1	0.03	0.03	0.03	0.22	0.14	0.05	0.07
223	56	2	24.2	144	97	105	79.7	43.3	90	51	76	41.9248	0.827858	0.822948	0.991896	12.7143	0	1.8408	Low	75.56	33.29	372.19	335.65	200.32	15.75	61.54	66.83	250.89	48.36	208.81	1.15	41.66	0.14	0.06	1.27	0.1	0.12	0.05	0.07	0.06	0.07	0.07	0.04	0.03	0.03	0.26	0.14	0.03	0.13
224	63	2	27.1	256	107	283	149.4	50	132	71	92	39.9423	0.829542	0.777308	0.849165	47.1429	1	4.87772	Low	32.65	20	164.6	292.54	112.44	3.32	33.26	45.95	163.6	9.53	142.33	2.12	31.69	0.06	0.03	1.18	0.05	0.07	0.05	0.02	0.04	0.08	0.07	0.02	0.01	0.02	0.13	0.1	0.03	0.07
225	66	2	30.7	203	103	144	121.6	52.6	148	71	98	43.3353	1.00967	0.759703	0.954804	6.35714	1	2.32985	Normal	88.08	27.1	293.58	351.98	136.69	14.71	59.15	89.19	176.95	32.97	166.34	0.95	39.37	0.11	0.08	0.57	0.07	0.08	0.08	0.04	0.06	0.1	0.09	0.04	0.02	0.02	0.3	0.19	0.05	0.08
226	76	2	26.6	258	100	113	164.3	71.1	101	62	96	42.2339	0.826366	0.757357	1.26101	60	1	1.44289	Low	74.94	21.87	249.93	278.82	147.74	2.61	61.64	66.6	153.4	14.15	173.08	2	35.99	0.05	0.02	1.05	0.03	0.05	0.05	0.04	0.07	0.06	0.07	0.03	0.02	0.03	0.23	0.23	0.04	0.11
227	43	2	22.3	176	84	44	115.5	51.7	116	75	85	44.0272	0.812305	0.816613	0.995003	9.57143	0	0.755995	Low	61.01	27.23	246.98	223.44	165.34	9.01	51.01	63.4	250.97	31.58	160.04	1.11	51.81	0.16	0.06	0.5	0.13	0.1	0.05	0.05	0.04	0.1	0.06	0.03	0.03	0.03	0.22	0.17	0.04	0.08
228	50	2	25.1	234	80	125	152.4	56.6	110	75	92	47.5336	0.952912	0.868608	1.04282	30	0	1.98443	Normal	82	49.51	302.78	369.09	134.58	13.15	54.44	84.05	213.95	30.7	219.56	1.16	59.67	0.15	0.08	0.42	0.11	0.14	0.06	0.08	0.12	0.1	0.11	0.05	0.03	0.03	0.32	0.19	0.05	0.1
229	52	1	25.9	160	87	82	92.6	51	117	73	96	20.935	0.959266	0.967856	1.10864	12.8571	0	0.973419	Normal	62.46	37.27	476.47	418	160.61	12.65	61.4	69.23	220.17	33.06	244.56	0.98	54.33	0.19	0.09	0.79	0.11	0.13	0.06	0.04	0.05	0.11	0.09	0.03	0.02	0.03	0.22	0.13	0.05	0.12
230	87	2	29.4	138	104	123	25.19	88.2	123	74	100	56.2712	0.749628	0.666029	0.843637	6.35714	1	1.24154	Low	76.64	35.48	196.64	410.21	146.76	14.95	74.22	81.51	217.39	41.29	137.59	1.4	48.66	0.15	0.07	0.82	0.08	0.09	0.06	0.04	0.06	0.09	0.1	0.05	0.03	0.02	0.22	0.16	0.06	0.08
231	57	2	26.9	280	105	286	168.8	54	146	90	94	46.0015	1.13755	1.0036	1.1189	22.2857	1	4.65527	Normal	104.76	42.36	295.02	433.35	208.57	16.58	67.65	78.32	256.61	44.99	239.45	1.1	50	0.22	0.05	0.5	0.09	0.09	0.07	0.04	0.05	0.07	0.1	0.05	0.02	0.03	0.23	0.11	0.04	0.11
232	59	1	22.7	181	93	155	109.2	40.8	108	68	87	39.5403	0.937641	0.930899	1.2102	25.7143	0	2.21815	Low	72.04	31.25	258.55	343.47	131.57	14.58	42.74	56.9	184.48	29.4	184.02	1.38	38.66	0.12	0.06	0.53	0.08	0.09	0.06	0.05	0.04	0.09	0.08	0.03	0.02	0.03	0.24	0.12	0.03	0.11
233	44	1	28.3	155	99	111	97.2	35.6	107	66	97	30.3408	1.02588	1.08382	1.24536	77.1429	0	1.80463	Normal	82.86	33.87	294.83	327.08	194.39	17.59	59.74	70.13	250.82	24.88	231.47	1.1	63.36	0.14	0.03	0.85	0.11	0.16	0.06	0.04	0.05	0.08	0.1	0.04	0.03	0.03	0.22	0.13	0.04	0.15
234	41	2	27.3	178	99	121	109.3	44.5	114	67	91	43.0361	1.19568	1.16422	1.42227	6.42857	0	2.30711	Normal	73.82	26.1	250.6	363.85	157.57	17.02	57.52	67.75	191.35	22.23	199.61	1.03	30.97	0.12	0.05	0.61	0.07	0.11	0.04	0.04	0.04	0.07	0.08	0.04	0.02	0.04	0.19	0.13	0.04	0.12
235	61	2	23.7	250	95	443	112.2	49.2	136	78	79	48.9623	0.852308	0.938783	1.16424	64.2857	0	7.17252	Low	93.78	34.22	239.44	418.2	174.51	16.47	61.91	66.27	220.38	33.93	399.69	1.28	54.2	0.14	0.08	0.54	0.12	0.11	0.07	0.08	0.11	0.08	0.12	0.05	0.02	0.04	0.4	0.22	0.05	0.13
236	35	2	24.7	172	85	61	97.9	61.9	79	47	79	45.5805	1.03109	1.04879	1.18621	3.21429	0	0.767826	Normal	58.35	22.07	264.01	262.57	144.04	16.3	48.67	53.9	200.73	24.64	136.12	0.93	50.24	0.16	0.06	0.49	0.12	0.12	0.07	0.03	0.11	0.08	0.09	0.04	0.02	0.03	0.33	0.18	0.03	0.1
237	59	1	28.3	226	115	268	131.7	40.7	137	97	108	31.723	1.32723	1.24742	1.4451	25.7143	1	4.26747	Normal	83.83	39.46	271.12	492.89	292.43	24.29	86.26	118.37	359.04	45.18	244.01	1.16	72.11	0.16	0.1	0.89	0.23	0.23	0.09	0.08	0.11	0.19	0.18	0.07	0.03	0.05	0.37	0.16	0.05	0.16
238	39	1	43.8	131	145	142	64.4	38.2	120	63	124	51.4074	1.0713	0.964471	1.40059	0	2	2.08879	Normal	87.69	18.63	272.16	278.49	445.14	19.52	105.91	73.63	452.79	45.2	134.6	0.99	18.2	12.3	0.16	1.08	0.09	0.1	0.05	0.07	0.06	0.12	0.14	0.05	0.04	0.08	0.12	0.37	0.04	0.21
239	61	2	29.4	216	101	170	124.9	57.1	140	79	102	42.5859	0.933142	0.827204	0.869155	0	1	2.69477	Normal	71.14	29.88	309.47	463.47	151.71	18.5	58.72	64.12	214.46	28.71	154.64	1.14	68.5	0.17	0.05	0.63	0.14	0.11	0.05	0.07	0.04	0.09	0.09	0.03	0.02	0.04	0.22	0.14	0.04	0.09
240	55	2	25.2	209	93	133	91.6	90.8	114	73	86	38.8498	0.91503	0.867097	1.02208	91.3571	0	1.22328	Normal	126.58	55.39	259.53	253.33	167.45	11	62.07	53.85	189.84	42.44	169.97	1.09	65.87	0.21	0.06	0.59	0.12	0.1	0.12	0.04	0.07	0.12	0.12	0.05	0.03	0.03	0.33	0.18	0.04	0.13
241	60	1	29.1	236	129	351	123.3	42.5	111	68	94	35.5853	1.01951	0.949423	1.0341	33.2143	2	4.55982	Normal	129.91	27.35	257.96	345.64	227.39	18.31	73.61	70.51	243.33	33.6	214.35	1.12	92.47	0.16	0.07	0.36	0.09	0.18	0.09	0.06	0.06	0.1	0.14	0.05	0.03	0.03	0.27	0.17	0.07	0.11
242	28	2	31.9	174	93	194	82.8	52.4	108	79	100	51.386	1.06792	1.12188	1.38248	15.9286	0	3.11939	Normal	87.03	29.21	334.01	265.79	136.51	13.63	52.87	61.6	170.47	31.29	146.38	1.14	44.3	0.12	0.07	0.42	0.08	0.08	0.06	0.06	0.08	0.08	0.08	0.05	0.02	0.03	0.38	0.21	0.05	0.16
243	54	2	34.8	269	119	137	179.1	62.5	120	87	106	50.7123	1.10339	0.991096	1.19447	42.8571	1	1.85945	Normal	98.7	30.72	301.6	426.93	186.38	21.67	77.33	94.63	239.43	44.98	265.03	0.64	49.09	0.15	0.07	0.66	0.11	0.1	0.04	0.04	0.09	0.16	0.11	0.05	0.03	0.04	0.31	0.2	0.03	0.11
244	78	1	19.7	193	88	83	99.8	76.6	132	82	80		1.1862	0.976436		6.35714	0	0.629652	Normal	70.22	46.59	253.44	398.56	169.82	16.56	68	84.19	241.77	42.58	235.45	0.94	68.85	0.08	0.04	0.65	0.07	0.28	0.07	0.05	0.07	0.13	0.17	0.08	0.03	0.04	0.32	0.15	0.04	0.18
245	38	2	20.5	204	89	83	124.1	63.3	114	64	81	31.8918	0.792849	0.744026	0.967624	42.8571	0	1.15661	Low	68.51	35.22	384.32	258.78	156.77	13.56	64	58.21	181.52	24.96	101.49	0.93	38.53	0.12	0.04	0.8	0.09	0.08	0.05	0.05	0.03	0.05	0.1	0.04	0.02	0.03	0.26	0.14	0.03	0.11
246	51	2	31.9	242	105	155	153.5	57.5	131	73	99	47.1996	0.999219	1.00624	1.00257	25.5714	1	2.25243	Normal	89.32	35.06	325.31	333.4	191.69	14.52	75.38	79.12	250.74	38.76	160.35	1.05	53.21	0.12	0.06	0.74	0.07	0.12	0.06	0.05	0.06	0.1	0.09	0.05	0.02	0.03	0.28	0.16	0.04	0.11
247	46	2	22.2	197	83	185	100.4	59.6	101	49	85		1.05645	0.976635	1.30295		0	2.75628	Normal	165.73	41.47	318.72	413.22	198.58	20.86	78.26	79.06	241.65	39.93	224.47	1.3	67.04	0.4	0.13	0.5	0.15	0.09	0.06	0.06	0.15	0.13	0.12	0.04	0.03	0.03	0.4	0.21	0.04	0.16
248	44	2	26.9	180	92	113	105.4	52	124	84	91	41.7451	0.888716	0.810212	1.07289	50.3571	0	1.8659	Normal	74.2	29.04	234.02	293.44	142.24	17.12	53.51	88.17	215.01	29.85	136.99	0.99	38.4	0.12	0.04	0.55	0.06	0.12	0.05	0.05	0.03	0.08	0.04	0.03	0.01	0.02	0.19	0.12	0.03	0.08
249	39	2	22.5	154	98	145	74.3	50.7	113	79	72	38.625	1.05294	1.02019	1.11101	0	0	2.13826	Normal	86.17	17.9	163.05	266.38	154.58	18.42	67.88	55.23	166.83	29.76	197.64	0.65	29.39	3.01	0.34	1.1	0.25	0.11	0.04	0.05	0.08	0.2	0.08	0.03	0.02	0.05	0.21	0.33	0.05	0.24
250	41	1	27.9	271	101	166	180.5	57.3	146	92	91		0.987892	0.967423	1.31277		1	1.58725	Normal	216.76	37.23	583.52	477.58	269.95	21.65	91.05	95.17	355.34	59.55	344.21	1.26	66.43	0.18	0.08	0.89	0.16	0.1	0.09	0.08	0.14	0.13	0.13	0.05	0.03	0.05	0.51	0.23	0.05	0.2
251	56	1	31.7	209	119	188	132.4	39	144	94	111	41.2934	1.21235	1.26116	1.54171	0	1	2.98488	Normal	70.99	26.51	200.73	456.36	187.66	17.18	55.44	86.98	243.52	32.62	270.06	1.3	52.84	0.12	0.04	0.53	0.1	0.16	0.1	0.04	0.06	0.08	0.11	0.04	0.03	0.03	0.21	0.13	0.05	0.11
252	58	2	22.4	229	281	166	147.4	48.4	106	79	87	43.0067	0.820916	0.875061	0.928965	30	2	3.09488	Low	66.03	25.7	260.49	450.6	170.46	10.24	44.83	62.58	225.19	41.11	285.77	1.29	46.53	0.16	0.07	0.85	0.11	0.14	0.09	0.05	0.06	0.11	0.11	0.04	0.03	0.02	0.23	0.18	0.06	0.09
253	43	2	27.1	218	93	96	161.3	37.5	148	91	95	44.9115	0.998355	0.949214	1.34169	60	0	2.26071	Normal	99.49	20.17	486.53	340.73	161.7	19.51	67.92	73.82	175.27	37.51	165.21	0.95	45.24	0.3	0.08	0.86	0.07	0.14	0.06	0.05	0.07	0.12	0.13	0.06	0.02	0.02	0.32	0.13	0.03	0.12
254	67	2	24.1	206	114	118	135.6	46.8	121	65	87	50.4254	0.825454	0.805395	0.99514	47.1429	1	2.18498	Low	79.85	29.96	409.22	602.28	171.4	15.07	63.02	95.95	228.64	45.27	197.31	1.2	64.73	0.14	0.06	0.67	0.11	0.11	0.08	0.04	0.15	0.07	0.09	0.05	0.02	0.03	0.49	0.23	0.04	0.19
255	45	2	22.7	221	101	116	143.5	54.3	95	65	79	41.5721	0.921142	0.882175	1.18654	22.4286	1	1.74524	Normal	66.24	21.4	322.87	220.13	160.28	12.08	54.77	69.62	209.33	24.29	88.87	1.13	42.84	0.21	0.05	0.53	0.09	0.09	0.05	0.05	0.13	0.08	0.06	0.03	0.02	0.03	0.42	0.15	0.04	0.16
256	39	2	26.3	199	98	164	120.4	45.8	115	62	91	53.3199	0.866035	0.926551	1.11155	30	0	3.10273	Low	85.66	30.84	383.84	352.45	142.46	14.59	50.29	72.66	211.93	35.45	205.6	1.1	57.83	0.16	0.07	0.7	0.07	0.12	0.09	0.09	0.22	0.1	0.12	0.06	0.04	0.03	0.63	0.23	0.06	0.17
257	39	2	29.8	186	108	136	125.7	33.1	115	77	93	47.9228	1.11022	1.08618	1.16715	38.5714	1	3.36387	Normal	43.61	18.31	148.35	248.33	93.33	3.02	45.88	57.82	133.54	8.01	150.96	2.38	33.9	0.08	0.02	0.26	0.06	0.05	0.08	0.03	0.05	0.07	0.06	0.03	0.02	0.03	0.18	0.18	0.04	0.15
258	58	2	26.6	298	98	136	195	75.8	117	85	88	46.847	0.839706	0.792997	1.38103	77.1429	0	1.49388	Low	68.95	37.02	325.05	177.47	150.17	13.37	56.13	79.88	190.89	39.41	184.46	1.24	65.91	0.15	0.04	0.43	0.09	0.11	0.08	0.04	0.07	0.1	0.1	0.06	0.03	0.03	0.22	0.13	0.05	0.12
259	74	1	30.2	207	277	285	112.3	37.7	165	91	109		0.965515	0.811258	1.11158	12.7143	2	4.77107	Normal	49.98	29.23	343.17	293.31	159.43	11.74	56.82	92.96	212.67	26.59	244.63	1.13	53.75	0.1	0.03	1	0.05	0.1	0.06	0.04	0.05	0.07	0.14	0.05	0.03	0.04	0.2	0.12	0.03	0.1
260	56	2	44.2	183	227	153	92.3	60.1	124	84	119	47.2434	1.07253	0.970678	1.05021	64.2857	2	2.07497	Normal	67.19	18.07	178.06	244.69	108.94	12.9	55.19	59.21	140.86	32.73	165.98	0.96	23.89	1.28	0.22	1.13	0.12	0.1	0.04	0.08	0.08	0.11	0.08	0.04	0.01	0.06	0.13	0.29	0.04	0.18
261	57	2	23.3	168	86	123	103.2	40.2	84	58	83	38.9352	0.8227	0.764934	0.85281	0	0	2.58221	Low	54.8	23.76	322.68	391.36	150.96	12.53	49.49	58.13	243.71	34.63	154.55	1.36	57.61	0.13	0.05	0.64	0.07	0.12	0.07	0.05	0.08	0.08	0.11	0.05	0.03	0.03	0.3	0.19	0.07	0.09
262	40	2	27.8	156	78	75	79.8	61.2	111	54	81		1.0033	0.994929	1.16371		0	0.91753	Normal	141.26	37.56	515.8	364.4	198.79	18.91	89.7	57.02	171.47	38.9	159.44	1.16	33.12	0.29	0.08	1.09	0.07	0.06	0.06	0.04	0.04	0.07	0.08	0.04	0.02	0.03	0.25	0.17	0.04	0.12
263	78	2	18.7	172	92	104	102.2	49	138	72	70	21.1295	0.632835	0.595984	1.16057	12.7143	0	1.68256	Low	71.17	32.87	269.24	423.55	151.81	11.96	55.9	55.73	206.19	39.51	194.24	1.02	48.65	0.1	0.04	1.1	0.1	0.06	0.04	0.05	0.14	0.06	0.12	0.06	0.02	0.03	0.55	0.17	0.03	0.18
264	50	2	30.4	179	111	240	94.4	36.6	114	81	91	47.092	1.0244	0.968402	1.1584	30	1	5.18026	Normal	66.85	28.12	328.13	382.47	211.4	18.18	72.56	96.24	224.6	30.44	224.31	1.12	79.55	0.14	0.08	0.91	0.08	0.1	0.06	0.05	0.07	0.09	0.12	0.06	0.03	0.04	0.32	0.15	0.05	0.13
265	46	2	31.8	211	112	173	141.3	35.1	123	86	95	45.1012	1.10552	0.993169	1.16221	64.2857	1	3.95121	Normal	60.21	27.84	260.43	323.3	142.79	19.22	55.07	69.87	181.43	27.78	278.07	1.08	46.78	0.11	0.06	0.9	0.08	0.09	0.05	0.06	0.05	0.08	0.1	0.04	0.02	0.04	0.2	0.12	0.05	0.09
266	33	2	19.5	230	93	102	140	69.6	116	83	73	37.0498	0.891223	0.938099	1.18692	30	0	1.1918	Normal	88.94	27.64	338.98	260.4	135.12	16.83	49.26	68.53	167.49	40.09	165.39	1.39	54.7	0.16	0.05	0.46	0.07	0.09	0.05	0.05	0.15	0.08	0.12	0.04	0.03	0.03	0.48	0.2	0.04	0.17
267	60	2	24.7	178	84	64	111.7	53.5	115	66	79	39.4454	0.850863	0.755681	1.23266	32.0714	0	0.928939	Low	95.29	38.26	364.39	298	125.9	10.73	49.16	52.74	183.32	25.97	164.32	0.93	45.39	0.12	0.04	1.03	0.13	0.1	0.05	0.06	0.06	0.06	0.07	0.05	0.02	0.04	0.28	0.12	0.04	0.12
268	55	2	27.3	284	107	213	191	50.4	117	83	94	42.3125	0.842443	0.903767	0.876352	3.21429	2	3.69317	Low	80.32	32.75	235.25	422.62	138.65	11.05	55.62	70.73	183.17	29.79	206.51	1.45	56.79	0.13	0.07	0.57	0.3	0.1	0.06	0.05	0.04	0.06	0.07	0.04	0.03	0.02	0.2	0.11	0.05	0.07
269	24	1	24.1	207	96	90	142	47	105	71	88	42.8331	1.08875	1.0423	1.31306	80.3571	0	1.10103	Normal	106.52	26.66	315.14	374.85	172.98	13.73	57.64	67.36	230.45	43.19	234.19	0.95	52.81	0.07	0.05	0.46	0.1	0.07	0.05	0.03	0.07	0.07	0.1	0.04	0.03	0.04	0.28	0.13	0.04	0.1
270	62	2	23.8	205	88	116	134.8	47	99	69	87	43.5534	0.90747	0.881042	0.954364	12.8571	0	2.14932	Normal	63.57	27.65	353.3	294.44	123.64	11.99	54.24	56.91	148.57	29.12	142.08	0.83	43.01	0.06	0.03	0.55	0.07	0.08	0.04	0.05	0.05	0.05	0.09	0.03	0.02	0.02	0.18	0.11	0.05	0.09
271	59	1	25.4	142	102	71	76.8	51	114	77	94	27.867	1.02194	0.929062	1.19425	77.1429	1	0.828719	Normal	79.81	41.98	362.01	309.72	195.19	14.07	58.9	57.87	304.79	43.26	197.07	1.17	52.96	0.1	0.06	0.49	0.12	0.14	0.05	0.03	0.05	0.1	0.06	0.02	0.02	0.03	0.23	0.14	0.04	0.09
272	55	2	26.5	185	86	105	102	62	117	80	92	41.6133	0.948541	0.882409	1.15709	30	0	1.4816	Normal	82.51	38.34	298.03	353.04	142.2	10.52	53.48	69.2	234.37	37.57	255.59	1	43.35	0.1	0.03	1.31	0.08	0.06	0.05	0.04	0.03	0.06	0.07	0.03	0.02	0.04	0.23	0.14	0.03	0.11
273	55	1	30.7	206	113	196	133.3	33.5	140	92	99	33.1395	1.20785	1.19078	1.13438	9.64286	1	3.28398	Normal	89.66	36.23	277.2	285.9	167.89	19.22	69.88	71.75	223.52	26.37	154.21	0.9	62.7	0.12	0.04	1.21	0.09	0.11	0.05	0.04	0.06	0.12	0.08	0.05	0.02	0.03	0.24	0.17	0.03	0.13
274	65	1	33.5	264	143	309	137.2	65	150	92	114	45.7784	1.0682	0.898477	1.25157	6.35714	2	2.93396	Normal	74.43	30.26	258.93	348.18	175.42	12.34	68.64	73.82	238.2	44.53	274.65	0.87	74.83	0.2	0.1	0.96	0.19	0.15	0.06	0.05	0.09	0.1	0.13	0.05	0.03	0.04	0.28	0.15	0.04	0.12
275	82	2	25.8	185	93	96	81	84.8	146	79	79	46.5826	0.833918	0.674832	0.850439	30	0	0.856648	Low	30.89	24.6	191.5	203.47	72.68	3.09	33	43.52	127.63	7.68	143.49	2.6	25.64	0.05	0.02	0.24	0.06	0.07	0.06	0.03	0.04	0.05	0.05	0.03	0.02	0.03	0.16	0.14	0.04	0.11
276	64	2	24.6	235	89	120	161.3	49.7	113	81	84	39.0616	0.966963	0.881769	0.930223	3.21429	0	1.98572	Normal	110.54	53.89	498.1	367.72	183.05	16.48	68.15	75.19	209.7	40.83	176.73	1.23	66.8	0.23	0.06	0.7	0.18	0.11	0.08	0.07	0.16	0.11	0.09	0.05	0.02	0.05	0.52	0.21	0.04	0.16
277	68	2	23.5	178	87	57	99.2	67.4	144	83	79		0.873154	0.833866	0.868998		0	0.673222	Low	100.67	28.37	450.1	225.97	141.4	14.52	63.39	75.94	209.73	26.61	177.81	1.03	59.49	0.27	0.05	1.21	0.13	0.13	0.08	0.06	0.13	0.1	0.08	0.05	0.02	0.03	0.42	0.18	0.04	0.18
278	58	2	40.8	195	192	164	114.5	47.7	126	67	121	50.5788	1.05086	1.00516	1.01927	94.2857	2	3.00387	Normal	66.67	25.45	259.41	352.39	168.98	16.98	62.26	75.85	206.35	42.03	174.63	0.91	24.71	1.87	0.19	0.99	0.1	0.09	0.05	0.06	0.11	0.14	0.08	0.04	0.02	0.08	0.13	0.36	0.05	0.26
279	66	1	25.9	194	160	100	110.9	63.1	140	80	94	33.2908	0.973953	0.890537	1.007	25.7143	2	0.93786	Normal	18.55	16.74	110.41	223.22	114.54	1.64	34.62	41.26	149.7	7	166.58	1.99	37.59	0.06	0.03	0.97	0.04	0.04	0.05	0.03	0.06	0.07	0.08	0.03	0.02	0.02	0.19	0.19	0.02	0.08
280	36	1	27.5	160	106	129	79.5	54.7	120	78	92	30.7708	1.19362	1.16889	1.17859	1.35714	1	1.32588	Normal	21.2	18.39	109.42	220.16	103.77	2.52	37.49	62.55	163.29	9.71	167.84	2.12	36.55	0.07	0.02	1.26	0.05	0.05	0.05	0.02	0.03	0.05	0.06	0.02	0.01	0.03	0.13	0.14	0.02	0.07
281	57	2	31	165	101	119	95.8	45.4	109	71	94	53.0044	1.00833	0.978077	0.975249	3.21429	1	2.12278	Normal	76.36	32.97	230.66	238.84	107.19	9.62	45.22	60.97	153.8	32.35	134.72	1.16	45.66	0.12	0.04	0.53	0.08	0.1	0.06	0.04	0.06	0.06	0.08	0.05	0.02	0.03	0.25	0.15	0.07	0.1
282	72	2	28.8	222	103	133	157.8	37.6	170	83	113	47.3906	1.02448	0.93293	1.26968	3.21429	1	3.60295	Normal	72.29	33.85	278.91	450.65	197.31	25.77	69.54	102.26	236.91	39.79	282.3	0.99	53.99	0.13	0.07	0.92	0.13	0.13	0.06	0.03	0.05	0.09	0.09	0.03	0.02	0.03	0.18	0.12	0.04	0.12
283	60	2	36.7	152	87	70	90.4	47.6	107	72	106	55.9948	0.845737	0.810684	0.964792	0	0	1.20591	Low	91.55	23.5	374.34	422.17	190.54	13.77	71.83	90.97	195.05	29.09	268.72	1.16	75.69	0.27	0.06	1.1	0.25	0.1	0.06	0.06	0.1	0.16	0.09	0.05	0.03	0.06	0.42	0.19	0.06	0.1
284	64	2	23.6	151	87	159	82.2	37	104	69	88	42.2696	1.16212	1.22695	1.44387	47.1429	0	3.81392	Normal	66.87	29.55	438.81	391.11	168.31	14.43	49.03	83.55	245.15	38.48	217.53	1.09	51.67	0.06	0.03	0.91	0.07	0.05	0.04	0.03	0.03	0.05	0.05	0.03	0.02	0.03	0.18	0.12	0.03	0.07
285	76	1	24	124	93	97	70	34.6	122	60	92	29.3398	1.10128	1.0175	1.28242	12.8571	2	1.70541	Normal	58.58	43.24	316.39	253.12	182.9	14.74	50.58	55.7	196.95	35.03	242.61	1.01	45.77	0.09	0.03	0.61	0.08	0.1	0.04	0.04	0.05	0.09	0.08	0.04	0.03	0.03	0.18	0.14	0.03	0.08
286	74	2	34.1	193	85	228	92.1	55.3	153	73	109	45.4532	0.810594	0.776476	1.07246	0	2	3.63861	Low	114.74	60.75	344.58	350.89	152.1	14.43	81.56	82.38	201.02	54.1	275.72	1.08	85.34	0.18	0.14	0.5	0.22	0.13	0.06	0.05	0.09	0.28	0.1	0.07	0.03	0.03	0.26	0.15	0.06	0.08
287	59	2	22.9	211	85	223	116.2	50.2	123	98	84	40.6661	0.943253	0.9545	1.08811	19.2143	0	3.82613	Normal	91.56	27.78	203.94	436.46	178.41	14.23	65.91	85.58	243.36	38.16	230.3	1.1	46.08	0.13	0.05	0.42	0.11	0.12	0.05	0.05	0.05	0.06	0.11	0.05	0.02	0.02	0.21	0.11	0.04	0.09
288	63	2	30.7	232	101	137	132.3	72.3	122	92	103	50.0476	0.933085	0.840793	0.972831	3.21429	1	1.69348	Normal	65.18	40.01	234.74	318.1	140.11	12.98	62.4	74.09	189.98	38.43	192.4	1.06	66.78	0.24	0.04	0.92	0.1	0.12	0.05	0.04	0.05	0.09	0.14	0.06	0.02	0.04	0.23	0.14	0.04	0.12
289	74	2	30.9	146	94	135	50.2	68.8	94	47	98	50.4053	0.638361	0.612502	1.13797		0	1.65338	Low	36.28	42.53	199.19	336.43	110.52	3.41	55.42	65.92	161.52	19.66	411.07	2.1	65.32	0.16	0.04	1.2	0.26	0.14	0.06	0.04	0.1	0.15	0.07	0.05	0.02	0.03	0.3	0.21	0.05	0.12
290	56	2	29.8	310	140	197	224.5	46.1	90	61	99	50.5919	1.09522	1.01179	1.14424	12.8571	2	3.73057	Normal	93.42	37.86	238.31	359.67	209.18	15.8	74.35	94.39	259.83	59.38	244.92	0.99	55.04	0.11	0.05	0.34	0.1	0.14	0.05	0.04	0.06	0.09	0.09	0.03	0.02	0.03	0.26	0.17	0.05	0.08
291	54	2	35.6	221	82	262	119.6	49	130	78	104	52.9429	0.937929	0.935136	0.963392	0	0	4.3794	Normal	73.78	29.05	329.25	361.6	192.13	14.37	65	84.3	264.7	41.85	258.05	1.32	44.83	0.11	0.08	0.66	0.09	0.12	0.07	0.06	0.11	0.09	0.13	0.06	0.04	0.03	0.36	0.22	0.05	0.16
292	45	2	23.9	207	95	309	108.2	37	125	88	90	40.7796	0.76683	0.756898	0.780785	0	0	7.51039	Low	92.52	39.83	319.06	498.35	199.27	15.58	69.48	77.3	227.98	55.17	282.32	1.16	49.09	0.1	0.04	0.97	0.07	0.11	0.05	0.03	0.06	0.1	0.1	0.04	0.02	0.03	0.22	0.16	0.04	0.11
293	62	2	20.9	196	86	114	126.8	46.4	131	81	81	37.0096	0.799184	0.747043	0.899039	12.8571	0	2.14771	Low	78.32	36.44	264.8	545.8	192.91	17.5	69.04	76.69	254.11	61.14	220.84	1.11	56.13	0.11	0.03	0.56	0.1	0.1	0.09	0.03	0.06	0.08	0.1	0.05	0.02	0.03	0.3	0.15	0.05	0.15
294	67	1	29.5	185	123	220	98.7	42.3	153	92	107	34.3281	0.853319	0.81768	0.843834	9.14286	1	3.25447	Low	30.66	17.49	93.56	254.04	103.21	2.39	41.22	68.67	145.84	7.8	164.98	2.18	35.57	0.05	0.02	1.08	0.03	0.05	0.04	0.02	0.04	0.06	0.06	0.02	0.02	0.03	0.15	0.19	0.03	0.08
295	63	2	25.2	149	97	170	74	41	129	69	89	41.9054	0.721188	0.879791	0.859946	0	0	3.59245	Low	54.43	32.37	246.45	336.22	118.18	11.08	41.1	61.34	154.64	26.22	317.78	0.98	45.89	0.08	0.03	0.94	0.07	0.05	0.04	0.03	0.05	0.05	0.08	0.04	0.02	0.03	0.21	0.12	0.03	0.13
296	48	2	22.2	145	92	98	70.6	54.8	112	78	84	39.3636	0.796183	0.784351	1.13633	47.1429	0	1.56889	Low	153.21	28.67	363.33	466.41	177.32	15.73	76.77	91.18	220.3	51.94	368.25	0.97	39.18	0.17	0.04	0.4	0.09	0.1	0.06	0.04	0.07	0.09	0.09	0.03	0.01	0.02	0.26	0.15	0.03	0.1
297	53	2	22.5	154	109	136	93.2	33.6	120	70	86	41.3024	0.754379	0.739087	0.847501	94.2857	1	3.61122	Low	105.25	20.78	260.51	314.22	166.75	15.81	63.22	86.81	174.65	25.92	182.46	1.31	41.93	0.1	0.05	0.48	0.06	0.08	0.05	0.05	0.09	0.11	0.1	0.04	0.03	0.03	0.25	0.15	0.07	0.1
298	70	2	22.8	255	101	56	150.6	93.2	108	75	76	31.4657	0.664236	0.695399	0.759521	111.429	1	0.46794	Low	74.77	54.39	333.68	295.71	136.14	12.47	57.62	74.58	192.16	48.61	290.75	1.19	42.4	0.1	0.04	0.39	0.1	0.1	0.05	0.04	0.07	0.08	0.11	0.05	0.03	0.02	0.26	0.12	0.03	0.12
299	28	1	28.9	228	88	299	129.6	38.6	119	70	99	39.0944	1.2135	1.21191	1.08072	1.35714	0	4.52692	Normal	37.66	17.2	178.67	264.21	123.92	2.69	38.58	49.28	151.46	11.45	167.49	2.07	34.87	0.06	0.03	0.87	0.04	0.06	0.04	0.03	0.04	0.06	0.06	0.02	0.01	0.02	0.13	0.21	0.02	0.08
300	30	2	20.3	205	91	43	121.5	74.9	104	74	77	35.1004	0.983421	1.00793	1.03491	12.8571	0	0.486956	Normal	62.78	24.24	342.83	224.61	136.22	14.5	47.91	59.38	194.31	24.71	150.72	0.83	45.44	0.15	0.04	0.7	0.07	0.09	0.04	0.03	0.05	0.07	0.11	0.05	0.02	0.03	0.22	0.13	0.04	0.09
301	90	1	21.5	223	103	207	134.4	47.2	125	66	91	29.298	0.763737	0.684987	1.01251	0	2	2.7714	Low	114.68	64.94	377.33	394.47	145.23	14.07	70.54	68.49	149.9	46.61	216.86	0.72	95.23	0.3	0.07	0.95	0.76	0.21	0.08	0.07	0.08	0.21	0.11	0.05	0.03	0.03	0.29	0.17	0.05	0.17
302	78	2	24.6	262	91	200	160	62	139	72	86	45.7426	0.727594	0.738129	0.752444	0	0	2.74398	Low	80.91	38.08	273.02	308.12	148.32	14.45	59.89	76.64	202.58	51.23	200.99	1.08	56.25	0.21	0.04	0.99	0.09	0.13	0.07	0.05	0.06	0.05	0.12	0.05	0.02	0.03	0.26	0.13	0.04	0.1
303	62	2	47.4	259	115	138	171.6	59.8	148	95	121	49.7257	1.04624	0.917998	0.908218	3.21429	1	1.81132	Normal	80.37	20.82	217.87	286.24	112.85	16.67	51.51	71.56	165.2	30.04	150.89	0.72	24.74	1.68	0.16	1.14	0.12	0.14	0.05	0.09	0.09	0.2	0.07	0.05	0.02	0.07	0.17	0.38	0.03	0.21
304	56	1	23.4	137	110	106	53.5	62.3	125	81	88	33.84	1.10467	0.993577	1.12794	65.6429	1	0.996993	Normal	83.69	31.61	312.14	447.66	164.24	18.64	85.49	109.27	238.28	61.37	216.92	1.41	58.62	0.11	0.04	0.36	0.14	0.12	0.07	0.04	0.09	0.15	0.11	0.05	0.02	0.02	0.27	0.18	0.05	0.11
305	86	2	22.7	205	123	112	113.5	69.1	150	66	88	43.2167	0.780251	0.679225	0.841317	1.35714	2	1.46246	Low	117.27	67.6	336.54	314.83	212.38	14.4	72.95	102.41	308.1	76.14	208.94	1.16	125.79	0.14	0.12	0.52	0.19	0.15	0.07	0.07	0.14	0.18	0.13	0.07	0.03	0.03	0.44	0.25	0.06	0.12
306	87	2	27.3	252	106	203	144.2	67.2	140	69	100		0.881459	0.820176			2	2.80085	Low	33.15	25.85	121.04	217.74	85.62	2.46	38.31	42.66	118.97	8.11	184.09	2.18	35.64	0.13	0.03	0.84	0.05	0.07	0.06	0.03	0.06	0.08	0.1	0.05	0.02	0.03	0.22	0.16	0.03	0.14
307	45	2	28.2	163	78	157	78.1	53.5	91	72	96	45.9685	0.98251	0.999086	0.912597	128.571	0	2.57081	Normal	31.38	25.54	165.26	205.07	119.11	4.39	42.2	61.4	204.94	10.42	201.09	2.42	39.97	0.06	0.03	0.25	0.05	0.07	0.05	0.02	0.03	0.05	0.04	0.02	0.02	0.03	0.13	0.14	0.04	0.12
308	70	2	27.5	253	104	238	160.7	44.7	124	71	93	50.285	0.907471	0.840537	1.02342	19.2143	1	4.57007	Normal	147.5	36.11	291.63	417.49	179.94	19.79	69.98	76.94	190	62.41	214.44	1.03	41.52	2.01	0.23	0.33	0.15	0.1	0.09	0.05	0.07	0.14	0.06	0.03	0.01	0.02	0.17	0.17	0.04	0.08
309	59	2	22.4	211	77	83	150.6	43.8	107	60	82	36.3603	0.890698	0.804572	1.15964	12.8571	0	1.62202	Normal	83.33	33.27	264.93	335.04	121.89	11.19	50.7	68.98	172.16	48.97	204.67	0.9	48.72	0.19	0.03	1.25	0.1	0.11	0.09	0.05	0.08	0.08	0.11	0.05	0.03	0.03	0.29	0.19	0.05	0.14
310	70	2	20.6	194	108	101	129.3	44.5	142	77	81	33.8687	0.773288	0.711083	0.87839	47.1429	1	1.99537	Low	66.46	38.1	230.18	248.72	148.37	16.73	60.74	64.15	189.5	25.55	129.29	1.21	69.07	0.13	0.06	0.74	0.1	0.14	0.08	0.08	0.11	0.25	0.15	0.06	0.04	0.03	0.32	0.22	0.06	0.14
311	56	1	35.6	169	102	196	98.7	31.1	136	85	113	33.5712	1.3007	1.04647	1.46254	30	1	3.72413	Normal	128.54	30.74	262	389.94	190.17	23.14	75.19	87.03	217.59	65.87	226.63	0.98	35.8	2.19	0.34	0.97	0.12	0.12	0.03	0.08	0.14	0.19	0.1	0.03	0.03	0.08	0.18	0.34	0.05	0.24
312	79	2	27.2	170	139	229	78.4	45.8	121	65	101	40.149	0.641804	0.661104	0.894487	42.8571	2	4.72796	Low	58.7	24.42	217.55	414.58	155.05	13.42	61.24	62.74	184.14	25.4	257.03	0.91	40.22	0.81	0.21	1.06	0.19	0.15	0.04	0.06	0.14	0.22	0.2	0.04	0.04	0.1	0.22	0.4	0.05	0.29
313	85	1	24.2	210	110	114	139.2	48	171	87	89	26.0194	0.981175	0.820263	1.59857	47.1429	1	1.38253	Normal	55.02	36.81	375.77	364.25	125.45	14.02	51.7	63.05	146.19	34.06	213.39	0.89	54.24	0.14	0.09	1.03	0.19	0.14	0.04	0.04	0.07	0.16	0.13	0.06	0.02	0.05	0.24	0.13	0.05	0.13
314	50	1	30.9	223	93	149	136.7	56.5	132	79	109	32.5482	1.42809	1.47348	1.35736	0	0	1.63156	Normal	86.77	32.71	255.4	327.4	189.85	15.48	64.24	72.99	245.21	28.87	234.99	1.34	56.03	0.2	0.08	0.47	0.12	0.1	0.08	0.06	0.08	0.11	0.15	0.07	0.03	0.03	0.34	0.18	0.04	0.16
315	68	2	27.6	224	95	225	137.5	41.5	134	67	92	42.9515	0.67086	0.635856	0.837067	6.35714	0	4.61804	Low	88	34.15	168.61	285.95	118.52	12.48	57.55	65.52	138.64	39.78	147.02	0.64	32.19	0.22	0.07	1.03	0.11	0.08	0.04	0.05	0.1	0.15	0.08	0.05	0.03	0.09	0.16	0.36	0.03	0.26
316	68	2	22	175	93	141	75.8	71	121	67	83	35.6927	0.664422	0.584458	0.605593	1.35714	0	1.72199	Low	27.97	22.7	141.96	184.8	86.93	2.68	37.7	45.15	118.04	8.52	94.76	2.17	34.22	0.05	0.02	1.1	0.05	0.05	0.05	0.02	0.03	0.06	0.05	0.03	0.01	0.02	0.15	0.16	0.03	0.07
317	43	2	29.2	187	282	590		30.1	115	77	93	38.8635	1.23785	1.24102	1.36367	30	2	16.2379	Normal	43.89	15.33	246.72	424.64	204.89	17.31	62.85	78.52	281.06	17.47	268.21	0.85	36.07	0.12	0.05	0.89	0.08	0.15	0.06	0.04	0.07	0.08	0.16	0.04	0.03	0.05	0.25	0.12	0.03	0.13
318	79	1	28.7	170	87	71	102.4	53.4	114	71	110	41.1904	0.984193	0.849253	1.06804	36.3571	0	0.866153	Normal	73.34	23.44	195.01	210.09	127.6	13.39	50.91	83.36	164.64	21.31	141.4	0.69	45.18	0.09	0.03	0.94	0.07	0.1	0.04	0.04	0.07	0.09	0.1	0.05	0.02	0.03	0.24	0.15	0.03	0.13
319	49	1	25	162	100	232	92.6	23	124	86	91	28.3581	0.888815	0.782864	0.853358	1.35714	1	5.92933	Low	94.82	20.35	318.12	258.44	221.82	15.6	63.58	75.74	255.56	41.03	310.43	0.89	59.5	0.14	0.04	0.4	0.17	0.15	0.07	0.07	0.11	0.07	0.12	0.06	0.03	0.03	0.42	0.19	0.04	0.15
320	40	2	26.7	248	94	95	161.2	67.8	113	67	78	44.4998	1.01583	0.990193	1.21193	107.143	0	1.02817	Normal	86.63	29.69	325.31	360.4	149.72	10.75	71.32	71.19	192.61	34.69	138.38	1.02	45.44	0.06	0.04	1.01	0.07	0.11	0.04	0.06	0.42	0.06	0.09	0.04	0.01	0.03	0.84	0.23	0.03	0.13
321	68	2	27.5	171	91	125	96.8	49.2	110	62	96	42.5119	0.882382	0.778755	1.02867	30	0	2.25856	Low	79.11	42.85	384.9	345.45	158.33	17.4	56.53	63.7	216.3	37.01	177.56	0.77	62.55	0.08	0.04	1.08	0.05	0.05	0.07	0.03	0.05	0.08	0.09	0.06	0.02	0.03	0.27	0.13	0.03	0.11
322	60	1	27.9	125	115	186	54.2	33.6	141	81	104	39.7118	0.968475	0.901105	1.06165	70.6429	1	3.46543	Normal	90.94	29.51	338.5	333.2	208.66	14.69	74.46	91.45	262.92	61.79	229.45	1.23	69.93	0.1	0.08	0.37	0.16	0.18	0.06	0.04	0.06	0.13	0.13	0.06	0.03	0.02	0.22	0.18	0.04	0.09
323	63	2	45.7	103	178	116	50.8	29	153	69	106	55.1105	1.14988	1.08704	1.21678	3.21429	2	2.82576	Normal	77.74	13.71	215.14	296.36	136.44	15.26	50.6	58.69	155.67	26.32	183.93	0.8	24.37	1.6	0.23	1.07	0.16	0.15	0.05	0.08	0.09	0.17	0.08	0.05	0.03	0.06	0.15	0.38	0.04	0.19
324	52	2	26.4	253	106	241	145.4	59.4	106	77	87	46.7255	0.877417	0.790055	0.981713	16.0714	1	3.3345	Low	67.7	25.74	316.65	447.15	147.37	14.61	52.89	65.15	191.36	36.11	164.18	1.34	48.5	0.14	0.05	0.53	0.11	0.1	0.08	0.06	0.05	0.09	0.09	0.04	0.02	0.04	0.24	0.18	0.04	0.08
325	86	2	27.3	179	107	213	88.1	48.3	150	68	91	38.6142	0.778717	0.751917	0.923944	0	1	3.71831	Low	27.07	23.67	127.27	259	74.83	2.05	32.53	36.88	113.81	9.18	127.75	2.07	40.2	0.06	0.03	1.04	0.06	0.07	0.04	0.03	0.05	0.08	0.07	0.04	0.02	0.02	0.19	0.2	0.03	0.09
326	84	2	28.7	286	93	386	150.6	58.2	176	77	85	48.1099	0.774225	0.780139	0.774079	30	0	5.07097	Low	49.69	32.49	174.04	263.93	78.65	2.91	37.48	50.13	111.58	10.12	126.78	2.18	40.77	0.07	0.02	1.34	0.06	0.07	0.04	0.02	0.05	0.1	0.09	0.04	0.02	0.03	0.2	0.16	0.04	0.08
327	65	2	31.6	241	93	178	149.1	56.3	135	74	111	52.6202	0.948703	0.895803	1.10041	6.35714	0	2.9777	Normal	62.87	57.22	254.63	243.15	130.05	11.41	53.17	78.5	193.11	46.23	155.21	1.1	53.17	0.11	0.05	0.43	0.09	0.12	0.08	0.05	0.08	0.1	0.11	0.04	0.02	0.02	0.29	0.18	0.04	0.1
328	71	1	32.5	293	102	111	224	46.8	120	74	110	46.1239	1.06301	0.985148	1.39682	64.2857	1	1.43409	Normal	82.93	43.06	281.46	453.87	203.89	16.25	68.34	92.15	258.55	38.4	274.98	0.97	63.81	0.13	0.06	0.75	0.19	0.13	0.07	0.05	0.07	0.1	0.1	0.04	0.02	0.03	0.24	0.21	0.03	0.13
329	88	2	27.2	180	94	230	88.4	45.6	146	54	101	42.7422	0.650424	0.633656	0.724812	42.8571	0	4.74622	Low	82.02	37.82	364.64	361.32	141.81	19.45	67.17	53.6	171.55	57.03	181.66	0.93	45.09	1.67	0.48	0.44	0.27	0.11	0.15	0.07	0.11	0.13	0.09	0.04	0.02	0.02	0.32	0.19	0.04	0.09
330	55	1	31	229	101	103	150.7	57.7	111	81	105		1.1933	1.16338	1.27974		1	1.06132	Normal	234.21	38.31	297.93	474.15	285.32	21.03	85.16	102.54	261.16	42.3	270.66	1.43	56.26	0.14	0.04	0.26	0.1	0.11	0.07	0.03	0.07	0.08	0.09	0.04	0.03	0.02	0.2	0.15	0.04	0.09
331	57	2	40.9	167	98	103	86.3	60.1	130	88	121	54.4557	1.03642	0.939315	0.961605	0	0	1.49217	Normal	87.05	34.42	263.46	322.7	123.3	14.86	55.42	67.94	157.97	37.42	189.06	0.89	30.77	2.78	0.22	1.02	0.15	0.11	0.03	0.07	0.12	0.48	0.08	0.05	0.02	0.08	0.21	0.42	0.06	0.26
332	67	1	29.7	214	200	129	131.1	57.1	143	93	106	32.0647	1.07886	0.947174	1.51858		2	1.39237	Normal	127.6	44.47	326.69	306.97	206.5	19.42	79.9	71.59	229.8	55.42	274.84	1.35	26.48	0.24	0.08	0.81	0.08	0.06	0.06	0.05	0.06	0.1	0.09	0.05	0.03	0.02	0.23	0.16	0.03	0.11
333	72	2	32.4	161	92	101	92.4	48.4	145	74	97	51.8385	0.967354	0.883577	0.947547	3.21429	0	1.69713	Normal	94.89	32.74	271.73	309.2	182.52	11.94	58.33	73.51	241.77	54.31	174.37	0.87	71.62	0.18	0.06	0.42	0.17	0.12	0.06	0.05	0.11	0.12	0.1	0.04	0.03	0.03	0.42	0.17	0.04	0.14
334	70	2	35.3	187	177	181	105.5	45.3	139	86	100		0.968328	0.862559	0.753277		2	3.16749	Low	18.85	17.41	119.83	210.06	91.53	1.68	29.7	51.74	144.07	5.9	131.62	1.98	28.34	0.05	0.02	0.7	0.05	0.06	0.04	0.02	0.05	0.07	0.06	0.03	0.01	0.02	0.13	0.13	0.03	0.08
335	65	2	23.9	224	99	349	101.6	52.6	106	76	86	42.8144	1.03831	0.998132	1.08757	0	0	5.71902	Normal	74.81	27.84	296.94	420.04	173.13	15.85	50.06	69.45	249.52	30.14	188.34	1.16	63.82	0.2	0.1	0.95	0.13	0.11	0.07	0.05	0.06	0.11	0.11	0.04	0.02	0.02	0.21	0.17	0.04	0.13
336	65	2	27.2	260	121	203	169.3	50.1	127	80	110	51.138	0.736217	0.73714	0.771451	3.21429	1	4.13257	Low	39.78	22.7	145.9	331.1	120.58	3.14	51.32	62.48	168.73	10.22	182.6	2.12	36.91	0.07	0.02	1.04	0.03	0.07	0.05	0.03	0.06	0.07	0.09	0.03	0.01	0.03	0.21	0.21	0.03	0.11
337	69	1	24.8	283	101	218	183.4	56	123	82	96	31.8476	1.11087	0.969013	1.42511	94.2857	1	2.40017	Normal	95.96	36.93	255.74	328.49	184.18	13.24	59.77	76.06	259.29	56.68	271.17	1.26	53.97	0.15	0.08	0.47	0.11	0.1	0.06	0.04	0.06	0.07	0.12	0.04	0.03	0.03	0.19	0.12	0.04	0.08
338	60	2	28.2	235	124	197	139	56.6	110	78	97	47.083	0.971852	0.876922	1.00468	47.1429	1	3.07948	Normal	72.7	31.5	272.93	328.6	144.01	15.83	74.02	83.39	216.55	45.41	168.92	1.33	58.37	0.13	0.09	0.57	0.12	0.13	0.08	0.07	0.09	0.11	0.11	0.06	0.03	0.03	0.26	0.16	0.07	0.09
339	67	2	31.2	187	106	222	95.6	47	111	73	104	50.8289	0.795305	0.756631	0.904299	0	1	4.20227	Low	77.58	21.94	372.32	284.1	91.67	9.02	43.47	61.86	123.26	22.8	148.51	0.97	46.14	0.11	0.04	0.9	0.09	0.05	0.05	0.05	0.04	0.07	0.1	0.04	0.02	0.04	0.21	0.13	0.03	0.12
340	64	2	30.1	197	108	109	120.6	54.6	114	60	89	49.7921	0.920245	0.876598	1.007	12.8571	1	1.55872	Normal	80.63	34.07	230.81	345.62	169.55	13.14	69.22	91.71	238.38	72.48	194.26	0.74	71.2	0.13	0.04	0.88	0.11	0.1	0.06	0.05	0.11	0.09	0.1	0.07	0.02	0.05	0.36	0.18	0.03	0.12
341	67	1	24.3	224	136	194	133	52.2	137	90	98	40.7566	0.860599	0.777947	1.10462	1.35714	2	2.36862	Low	124.05	30.48	267.39	379.65	170.6	15.87	58.95	72.3	250.06	37.58	241.76	1.34	54.76	0.17	0.06	0.53	0.1	0.1	0.08	0.04	0.08	0.07	0.14	0.06	0.03	0.03	0.29	0.12	0.06	0.13
342	62	1	24.5	162	187	141	92.6	41.2	140	82	94	23.1297	1.2085	1.16525	1.11787	77.1429	2	2.07201	Normal	77.22	31.57	237.32	274.28	150.15	10.37	51.25	58.66	199.76	34.75	224.52	1.29	35.59	0.12	0.06	0.41	0.09	0.08	0.05	0.04	0.04	0.07	0.06	0.03	0.03	0.03	0.18	0.12	0.05	0.07
343	80	2	23.2	188	126	145	113.2	45.8	154	72	89	42.4568	0.807315	0.777541	0.895944	0	2	2.88604	Low	71.05	33.22	212.71	329.28	164.27	8.57	54.93	72.97	245.66	34	206.94	0.81	57.97	0.14	0.06	0.38	0.15	0.14	0.09	0.05	0.04	0.07	0.08	0.03	0.02	0.02	0.17	0.1	0.05	0.07
344	79	1	25.3	240	110	106	151.8	67	146	81	90		1.17049	1.1776	1.44178		1	0.910073	Normal	26.35	27.61	105.43	196.46	105.24	2.07	32.13	41.12	139.91	10.03	116.19	2.07	41.78	0.06	0.02	0.71	0.06	0.05	0.04	0.02	0.04	0.06	0.08	0.04	0.02	0.02	0.17	0.15	0.04	0.1
345	61	1	26	208	108	209	126.3	39.9	161	80	96	33.8221	0.969972	0.927665	1.16338	9.64286	1	3.15895	Normal	185.76	33.98	357.49	460.17	248.09	18.7	89.87	96.91	293	48.91	390.6	1.37	82.07	0.18	0.09	0.57	0.2	0.18	0.08	0.06	0.09	0.09	0.13	0.06	0.04	0.05	0.33	0.15	0.05	0.13
346	68	2	28.2	397	84	181	326	34.8	133	59	95	38.8617	0.871089	0.850981	1.17711	12.8571	2	4.4959	Low	82.28	29.33	263.76	302.77	199.64	13.49	64.99	79.7	268.29	26.84	233.07	1.11	62.83	0.12	0.07	1.16	0.09	0.13	0.06	0.06	0.06	0.1	0.12	0.04	0.02	0.04	0.27	0.19	0.03	0.12
347	71	1	28.3	238	128	272	149.9	33.7	127	77	100	31.9993	1.26986	1.06931	1.46599	0	2	4.83184	Normal	186.46	70.26	322.62	439.33	287.6	21.65	101.61	107.56	331.46	110.34	390.12	1.05	113.49	1.77	0.4	0.59	1.22	0.23	0.08	0.13	0.15	0.76	0.17	0.07	0.03	0.05	0.35	0.3	0.08	0.16
348	57	2	27.5	240	87	131	162.1	51.7	107	81	82	47.5787	1.10865	1.02877	0.944764	6.35714	0	1.91918	Normal	106.51	30.88	449.54	351.36	135.12	20.69	59.58	82.73	191.59	26.86	215.92	1.23	50.57	0.14	0.07	0.91	0.08	0.15	0.1	0.06	0.11	0.11	0.1	0.06	0.02	0.04	0.47	0.17	0.04	0.2
349	77	2	25.5	170	89	129	91.1	53.1	119	74	98	34.7927	0.630913	0.603645		3.21429	0	2.31179	Low	77.25	22.16	192.48	242.92	95.14	16.62	35.62	42.57	124.7	33.41	99.13	0.85	22.51	1.16	0.11	0.34	0.12	0.06	0.07	0.06	0.06	0.08	0.08	0.03	0.01	0.01	0.23	0.15	0.03	0.06
350	74	2	27	186	102	160	112.4	41.6	145	66	94		0.579791	0.563627	0.873306	0	1	3.37433	Low	53.74	21.13	267.52	320.23	169.61	18.31	59.34	92.75	210.11	35.85	259.59	1.46	44.42	0.2	0.08	0.41	0.14	0.09	0.09	0.08	0.12	0.13	0.11	0.04	0.04	0.03	0.4	0.19	0.07	0.12
351	66	1	27.1	144	168	84	89.1	38.1	134	71	98	36.114	1.15465	0.956692	1.24413	60	2	1.31973	Normal	24.33	19.84	143.19	191.29	101.09	2.77	36.62	34.44	145.42	8.45	110.24	1.95	31.5	0.06	0.02	1.21	0.06	0.06	0.05	0.02	0.04	0.07	0.05	0.02	0.02	0.02	0.12	0.14	0.04	0.09
352	68	2	25.9	222	107	113	106.8	92.6	127	75	94	49.8523	0.893802	0.829932	0.918788		1	1.10452	Normal	103.2	32.48	345.39	408.32	173.49	18.2	74.42	67.2	206.26	32.64	186.26	1.57	68.02	0.95	0.12	0.96	0.19	0.11	0.07	0.08	0.15	0.19	0.13	0.09	0.04	0.04	0.44	0.26	0.05	0.15
353	48	2	40.8	202	110	184	123.7	41.5	124	77	114	50.9406	1.15344	1.13309	1.15736	0	1	3.65774	Normal	72.81	19.36	170.36	291.38	136.68	19.15	60.2	66.21	167.84	31.68	134.15	0.79	26.48	3.1	0.22	1.04	0.18	0.1	0.07	0.09	0.07	0.25	0.08	0.03	0.03	0.07	0.11	0.38	0.06	0.2
354	51	2	24.3	244	107	140	152.9	63.1	143	77	82	39.7762	0.895326	0.885629	0.993038	30	1	1.8078	Normal	66.22	26.48	381.84	415.52	143.58	11.06	60.17	76.24	194.84	35.84	181.78	1.35	48.53	0.12	0.04	1.1	0.06	0.08	0.06	0.07	0.03	0.07	0.07	0.04	0.02	0.03	0.18	0.14	0.04	0.11
355	51	1	22.7	303	94	98	243.9	39.5	117	73	87	28.5804	1.02445	0.974772	1.01186	3.21429	0	1.46211	Normal	98.76	28.48	255.6	318.84	175.63	19.74	56.45	61.51	190.76	35.22	213.2	0.7	55.85	0.1	0.06	1.25	0.09	0.09	0.04	0.04	0.1	0.09	0.07	0.03	0.02	0.03	0.35	0.22	0.03	0.15
356	75	2	28.6	219	124	130	131	62	129	62	100	45.3076	1.11009	1.07192	1.36801	3.21429	2	1.90224	Normal	20.9	22.1	202.76	283.56	95.05	2.35	30.06	47.42	143.59	5.88	248.25	2.12	27.81	0.05	0.02	1.06	0.04	0.2	0.04	0.02	0.04	0.06	0.05	0.02	0.01	0.02	0.14	0.17	0.03	0.08
357	50	1	29	234	102	148	161.5	42.9	129	76	103	37.0971	0.933527	0.826989	0.88785	30	2	2.09225	Low	121.87	39.02	257.17	488.13	199.61	17.62	84.7	77.07	222.89	63.39	181.17	1.23	64.4	0.19	0.1	0.46	0.12	0.19	0.07	0.05	0.05	0.09	0.1	0.05	0.04	0.04	0.26	0.18	0.07	0.13
358	34	2	35.8	164	101	180	96.4	31.6	102	68	109	46.1914	1.251	1.21799	1.44411	12.8571	1	4.85763	Normal	94.86	21.22	296.1	316.41	190.34	19.95	76.85	88.09	229.57	56.22	195.7	1.03	28.53	2.38	0.26	1.02	0.14	0.13	0.04	0.07	0.11	0.24	0.09	0.04	0.03	0.09	0.2	0.42	0.05	0.23
359	54	2	20.5	215	98	110	109.5	83.5	89	69	75	36.2069	0.718277	0.763152	0.908222	46.0714	0	1.07263	Low	96.12	44.26	456.92	384.78	153.36	14.9	67.55	61.47	188.22	47.5	204.27	1.27	47.03	0.88	0.14	0.43	0.21	0.1	0.08	0.05	0.1	0.11	0.2	0.06	0.04	0.05	0.4	0.21	0.06	0.15
360	80	2	19.3	177	86	93	91.3	67.1	110	61	78	30.4395	0.680129	0.628533	0.924364	3.21429	0	1.20901	Low	98.41	40.9	336.53	293.58	137.42	13.68	62.65	71.55	168.79	33.07	146.41	1.12	50	0.23	0.05	0.6	0.11	0.08	0.08	0.06	0.08	0.05	0.1	0.05	0.02	0.03	0.38	0.15	0.06	0.11
361	78	2	28.3	186	88	238	97.4	41	122	81	103	44.0327	0.932106	0.959008	1.03529	47.1429	0	5.44599	Normal	86.56	29.97	302.91	358.95	164.63	15.59	54.57	83.91	208.86	41.13	223.42	0.96	46.28	0.2	0.07	0.73	0.12	0.08	0.08	0.05	0.07	0.11	0.09	0.04	0.02	0.04	0.22	0.15	0.06	0.1
362	67	2	28.4	187	140	208	109.7	35.7	117	67	96	41.1712	1.01067	0.977797	1.15478	0	2	5.0984	Normal	10.99	12.5	143.16	268.46	75.03	1.24	26.02	30.4	107.54	3.96	144.65	2.1	21.75	0.11	0.02	0.89	0.06	0.06	0.05	0.03	0.04	0.04	0.06	0.02	0.01	0.02	0.12	0.2	0.04	0.09
363	71	1	24.8	202	101	180	118.4	47.6	148	69	92	26.728	1.24082	1.22361	1.26786	109.214	1	2.2376	Normal	49.73	25.88	313.61	263.41	135.98	9.96	64.04	56.82	159.82	32.61	277.5	1	42.44	0.15	0.06	0.67	0.07	0.09	0.08	0.04	0.04	0.07	0.08	0.03	0.02	0.04	0.25	0.13	0.05	0.11
364	51	1	28.2	196	104	180	129.2	30.8	100	67	96	30.2463	1.0522	0.92694	1.10463	0	1	3.34234	Normal	63.95	25.29	278.88	270.12	152.68	14.48	49.59	59.89	189.36	30.55	157.86	1.31	38.35	0.14	0.06	0.74	0.07	0.12	0.07	0.06	0.06	0.07	0.08	0.03	0.02	0.03	0.21	0.13	0.03	0.13
365	62	2	28.3	213	152	284	111.2	45	136	88	94	42.0003	1.01295	0.86987	0.891042	12.8571	2	5.41961	Normal	87.01	41.78	234.51	340.49	168.87	11.73	60.69	78.07	225.73	23.23	288.97	1.03	69.43	0.45	0.15	1.18	0.18	0.11	0.07	0.09	0.05	0.08	0.17	0.04	0.02	0.04	0.18	0.14	0.03	0.15
366	45	1	23.4	175	86	139	99.2	48	108	76	92	29.7495	1.20996	1.16012	1.31037	59.8571	0	1.7706	Normal	65.14	36.85	429.77	276.67	178.37	16.21	44.71	59.21	194.77	35.83	214.87	0.93	33.83	0.13	0.06	0.55	0.08	0.08	0.08	0.07	0.04	0.06	0.08	0.04	0.02	0.03	0.25	0.13	0.05	0.1
367	69	1	26.4	138	99	132	64.6	47	132	85	94	30.2554	0.97617	0.952667	1.10356	30	0	1.63485	Normal	22.92	14.38	153.75	217.74	84.94	2.42	35.93	41.27	116.12	7.54	117.67	1.84	25.85	0.05	0.02	1.06	0.04	0.05	0.04	0.02	0.04	0.05	0.07	0.03	0.02	0.02	0.15	0.2	0.03	0.08
368	78	2	32.5	259	118	142	158.1	72.5	184	80	91	54.1966	0.715208	0.68714	0.884758	1.35714	2	1.49084	Low	96.52	37.31	452.22	436.1	161.41	8.61	66.3	80.41	215.13	43.21	210.91	1.46	51.95	0.14	0.05	0.74	0.09	0.09	0.09	0.07	0.09	0.17	0.15	0.09	0.04	0.04	0.43	0.2	0.07	0.17
369	73	2	25.1	264	143	201	177.2	46.6	121	81	95	46.7977	0.758495	0.689077	0.858512	30	2	3.98057	Low	126.63	25.21	173.15	455.01	173.37	14.87	64.08	85.4	215.85	34.57	358.14	1.04	56.29	0.15	0.05	0.58	0.09	0.08	0.06	0.06	0.04	0.08	0.1	0.04	0.03	0.03	0.31	0.15	0.05	0.11
370	50	1	26	239	98	411	338.07	45.2	149	95	97	31.7963	0.870564	0.859664	0.926193	3.21429	0	5.52459	Low	92.12	27.6	299.2	376.21	186.03	12.64	49.24	67.93	219.78	24.11	199.83	0.92	52.5	0.15	0.08	1.4	0.12	0.13	0.04	0.08	0.06	0.07	0.11	0.03	0.02	0.03	0.21	0.19	0.04	0.14
371	62	2	30.8	89	154	112		42.2	113	70	99		1.10574	1.13742			2	2.26551	Normal	20.85	8.49	127.29	310.03	83.88	3.32	28.4	32.08	135.33	4.56	260.21	2.17	32.69	0.07	0.02	0.75	0.06	0.04	0.05	0.02	0.05	0.11	0.05	0.03	0.01	0.03	0.15	0.15	0.04	0.09
372	75	2	23.3	230	96	118	126.7	79.7	133	96	84	43.6854	0.701107	0.642816	0.861739	47.1429	0	1.2624	Low	114.82	39.68	289.54	254.16	120.2	12.07	101.78	73.35	151.98	42.73	190.56	0.84	41.75	0.12	0.04	0.8	0.06	0.08	0.05	0.03	0.05	0.05	0.09	0.07	0.02	0.03	0.28	0.16	0.03	0.11
373	44	1	24.7	120	93	105	60.2	38.8	109	72	94	29.4768	1.0939	1.14252	1.12777	89.9286	0	1.65206	Normal	69.15	22.74	245.09	437.37	120.11	11.28	52.65	55.62	118.32	18.37	477.3	0.84	43.49	0.13	0.06	1.2	0.07	0.1	0.05	0.07	0.04	0.06	0.08	0.03	0.01	0.03	0.2	0.16	0.04	0.1
374	66	2	33	227	107	99	128.2	79	128	80	97	52.3551	1.01728	1.06083	1.22474	60	2	1.00996	Normal	96.38	29.96	215.27	316.21	107.68	11.83	59.84	64.75	155.9	20.18	222.25	0.93	45.79	0.1	0.04	1	0.07	0.07	0.06	0.02	0.04	0.07	0.08	0.04	0.02	0.02	0.2	0.12	0.03	0.1
375	70	1	27.5	166	98	96	110.9	35.9	130	75	98	33.8152	1.03966	0.901262	1.02643	12.8571	0	1.58398	Normal	102.67	41.89	318.33	367.54	164.97	16.29	67.62	91.46	185.63	44.26	236.81	0.83	57.66	0.11	0.06	0.91	0.1	0.1	0.07	0.05	0.05	0.08	0.09	0.03	0.02	0.03	0.25	0.15	0.03	0.1
376	68	2	35.8	130	103	182	55.19	38.4	109	69	106	50.802	0.886086	0.827878	0.882619	16.0714	1	3.9513	Normal	96.3	51	251.19	406.6	159.83	29.29	67.47	78.87	203.32	75.28	270.75	1.06	37.09	3.22	0.38	1.08	0.18	0.1	0.05	0.1	0.2	0.36	0.13	0.05	0.02	0.08	0.3	0.47	0.05	0.32
377	74	2	24.2	133	76	100	80.3	32.7	120	74	86	36.1525	0.590166	0.568095	0.820318	30	0	2.60628	Low	131.89	51.96	405.82	458.71	157.44	17.95	79.39	108.32	212.43	49.09	269.9	0.87	55.26	0.19	0.1	0.45	0.14	0.19	0.06	0.07	0.07	0.09	0.11	0.05	0.04	0.03	0.29	0.18	0.06	0.09
378	77	2	26.9	153	131	96	85.6	48.2	122	74	89	45.9358	0.883373	0.953541	0.905556	3.21429	2	1.65062	Normal	85.3	18.43	245.21	401.27	153.66	11.72	49.8	63.58	203.54	20.22	225.43	0.82	44.62	0.08	0.03	0.8	0.07	0.1	0.05	0.03	0.04	0.06	0.08	0.03	0.02	0.02	0.21	0.13	0.03	0.1
379	36	1	30.3	202	108	167	124.8	43.8	120	91	104	37.597	0.987694	0.953718	1.18112	12.8571	1	2.28916	Normal	69.67	23.13	252.13	395.98	175.01	17.5	61.04	82.59	201.48	31.45	264.66	1.66	41.93	0.14	0.05	0.47	0.09	0.11	0.05	0.05	0.06	0.08	0.08	0.03	0.03	0.03	0.24	0.13	0.06	0.09
380	64	2	36.1	153	139	138	76.2	49.2	111	82	105	51.3276	1.0146	0.981	1.00145	3.21429	2	2.30925	Normal	108.61	26.44	204.53	330.99	170.12	21.4	70.25	74.75	206.19	40.52	192.99	0.89	36.56	3.91	0.21	1.07	0.15	0.1	0.04	0.1	0.11	0.21	0.08	0.03	0.02	0.06	0.19	0.4	0.06	0.25
381	74	2	25.9	215	96	124	112.6	77.6	116	89	85	43.3019	0.876836	0.857532	1.07983	77.1429	0	1.29893	Low	23.96	23.39	269.66	328.07	85.15	2.99	32.95	43.57	118.18	9.82	213.29	2.26	23.58	0.05	0.02	1.17	0.05	0.05	0.04	0.02	0.04	0.05	0.06	0.03	0.02	0.02	0.12	0.14	0.03	0.08
382	78	2	26.6	183	119	110	106.1	54.9	129	64	99	36.5737		0.742987	0.764749	3.21429	1	1.86783	Low	20.36	19.25	210.92	254.74	90.21	1.49	34.05	41.88	127.98	6.25	173.14	2.12	39.05	0.05	0.03	1.03	0.05	0.06	0.05	0.03	0.03	0.06	0.06	0.02	0.01	0.02	0.14	0.2	0.03	0.09
383	81	2	26.8	217	83	108	125	70.4	139	82	96		0.625861	0.709401	0.693999		0	1.38434	Low	40.74	40.96	196.1	257.24	99.37	3.57	39.65	50.87	139.75	11.24	186.25	2	39.05	0.1	0.02	1.12	0.06	0.08	0.04	0.03	0.06	0.06	0.08	0.03	0.01	0.02	0.21	0.16	0.04	0.12
384	82	2	28.0618	182	97	99	100	62.2	134	60	112	44.3987	0.725687	0.67862	1.16439	0	0	1.63147	Low	74.02	18.55	194.25	345.97	169.46	14.94	66.4	102.55	252.63	24.13	282.84	1.26	62.69	0.09	0.04	1.11	0.1	0.09	0.06	0.05	0.08	0.08	0.08	0.04	0.02	0.03	0.27	0.13	0.03	0.1
385	60	2	29.9	174	103	102	92.4	61.2	131	78	90	52.7685	1.05947	1.06093	1.08814	42.8571	1	1.32049	Normal	69.72	40.78	301.34	268.01	182.54	18.88	66.39	65.19	263.72	27.38	211.05	0.85	44.52	0.08	0.04	1.05	0.08	0.07	0.04	0.02	0.07	0.09	0.08	0.03	0.02	0.03	0.25	0.1	0.04	0.1
386	54	2	24.5	241	102	131	164	50.8	102	73	88	47.0838	0.711869	0.742351	0.885367	0	1	2.2509	Low	106.05	51.21	390.03	323.26	164.28	14.45	56.22	67.73	210.77	47.58	170.51	1.07	52.97	0.15	0.06	0.95	0.08	0.1	0.05	0.05	0.04	0.07	0.05	0.03	0.02	0.04	0.26	0.12	0.03	0.08
387	56	2	26.5	185	91	80	124.6	44.4	93	55	94	46.894	0.941095	0.839514	1.11498	12.7143	0	1.5929	Normal	105.43	39.43	453	314.16	160.61	13.56	61.36	56.37	248.41	43.86	212.17	0.93	48.84	0.18	0.05	1.24	0.07	0.11	0.07	0.05	0.04	0.09	0.08	0.05	0.02	0.03	0.24	0.15	0.04	0.11
388	75	2	27.9	203	140	148	113.4	60	143	75	92	46.7963	0.928562	0.856807	1.17936	6.35714	2	2.0827	Normal	20.24	19.23	127.74	201.7	108.26	2.1	38.68	45.86	156.91	6.48	100.87	1.96	30.29	0.08	0.02	1.22	0.04	0.06	0.04	0.03	0.05	0.08	0.06	0.03	0.01	0.02	0.13	0.17	0.03	0.08
389	73	2	22.9	210	100	120	119	67	142	74	84	40.1316	0.856785	0.8388	0.793798	3.21429	1	1.54025	Low	107.5	45.51	302.97	275.9	125.37	11.08	44.02	57.55	145.81	28.86	277.62	1.34	51.87	0.11	0.04	0.37	0.15	0.08	0.05	0.04	0.09	0.09	0.1	0.05	0.04	0.02	0.25	0.17	0.04	0.1
390	59	2	22.3	206	124	167	125.7	46.9	107	74	77	37.683	0.934679	0.900382	0.949737	3.21429	2	2.86683	Normal	66.59	30.53	252.65	420.52	127.18	12.76	56.78	61.96	167.88	29.32	171.77	1.02	49.73	0.08	0.04	1	0.08	0.09	0.08	0.06	0.02	0.08	0.06	0.02	0.02	0.04	0.17	0.13	0.03	0.09
391	31	2	28.8	203	89	91	132.9	51.9	102	73	88	48.3249	0.999479	1.01772	1.32625	0	0	1.39468	Normal	50.96	18.62	181.99	368.93	143.54	12.03	54.53	65.03	202.5	19.83	164.57	1.18	41.42	0.12	0.05	0.75	0.07	0.11	0.04	0.05	0.04	0.08	0.08	0.04	0.03	0.05	0.2	0.15	0.04	0.11
392	60	1	26.7	248	100	206	161.8	45	176	97	91	26.6869	1.15907	1.05476	1.4243	25.7143	1	2.5866	Normal	75.58	37.93	262.03	485.4	204.77	20.78	75.28	110.47	219.81	39.81	532.76	1.3	59.31	1.47	0.13	1.14	0.15	0.18	0.06	0.04	0.08	0.1	0.23	0.05	0.02	0.04	0.33	0.19	0.04	0.16
393	74	2	36.2	247	167	222	158.6	44	153	78	117	52.0343	0.980265	0.879769	1.16275	3.21429	2	4.60397	Normal	99.72	37.78	255.89	339.9	127.68	12.73	57.22	53.86	181.16	54.47	173.91	0.9	42.83	5.33	0.52	1.06	0.21	0.18	0.04	0.12	0.26	0.26	0.11	0.06	0.04	0.08	0.36	0.47	0.07	0.29
394	71	2	26.7	181	175	280	86.6	38.4	139	79	95	45.2004	0.790454	0.731963	0.782704	30	2	6.53733	Low	50.6	18.06	222.13	421.61	146.01	2.73	55.91	60.87	179.81	7.63	189.58	2.2	30.55	0.09	0.02	1.35	0.06	0.07	0.06	0.03	0.05	0.1	0.09	0.03	0.02	0.03	0.15	0.16	0.04	0.1
395	75	2	24.4	131	93	249	36.2	45	145	64	94	39.9672	0.986725	0.885258	0.931925	12.8571	0	5.16714	Normal	92.57	44.26	387.14	743.41	198.71	16.88	64.06	71.62	256.48	47.36	264.58	1.2	75.67	0.14	0.05	0.53	0.11	0.11	0.05	0.05	0.07	0.1	0.15	0.05	0.03	0.04	0.3	0.13	0.04	0.1
396	68	2	29.7	147	169	114	73.6	50.6	114	61	94	44.4472	0.902416	0.856617	0.795673	3.21429	2	1.87355	Normal	101.36	27.06	157.61	460.08	181.06	13.69	61.07	73.73	231.95	30.03	166.42	1.05	25.09	1.53	0.22	0.47	0.16	0.11	0.09	0.06	0.07	0.16	0.09	0.03	0.02	0.02	0.21	0.15	0.03	0.07
397	68	2	25.4	203	97	137	117.3	58.3	131	64	95	44.208	0.896644	0.888582	1.14226	30	0	2.16341	Normal	99.54	29.67	232.23	425.91	136.88	18	56.18	60.66	188.28	40.05	263.92	0.86	30.83	2.86	0.21	0.33	0.14	0.1	0.11	0.06	0.08	0.18	0.11	0.05	0.02	0.02	0.31	0.17	0.03	0.1
398	63	2	23.4	181	126	121	121.8	35	127	74	81	36.7182	0.869004	0.870887	0.970698	12.8571	2	2.83191	Low	90.57	35.06	304.29	411.19	210.04	20.73	89.95	79.72	245.5	43.22	268.68	1.34	38.14	0.1	0.05	0.79	0.1	0.12	0.1	0.06	0.04	0.1	0.08	0.04	0.02	0.03	0.23	0.15	0.05	0.12
399	60	2	25	99	90	54	60.6	27.6	101	68	82	36.2977	1.10717	1.11525	1.13921	22.4286	2	1.57705	Normal	70.92	33.87	347.7	477.72	190.73	13.93	53.67	64.49	196.01	25.12	266.77	0.68	26.5	0.33	0.06	0.94	0.08	0.1	0.06	0.04	0.05	0.08	0.11	0.04	0.03	0.03	0.37	0.22	0.04	0.09
400	70	2	27.8	234	102	135	128.8	78.2	124	79	95	52.5725	0.773729	0.736634	0.856062	6.35714	1	1.50518	Low	101.08	39.54	312.93	363.52	122.19	13.79	60.14	61.89	155.52	29.58	188.72	0.95	56.02	0.12	0.05	0.5	0.07	0.12	0.05	0.06	0.09	0.07	0.12	0.08	0.02	0.03	0.31	0.17	0.04	0.14
401	68	1	24.7	222	81	144	134.8	58.4	150	79	94		1.36584	1.27886	1.42431		2	1.49861	Normal	190.8	36.28	297.66	300.13	200.46	14.95	66.49	71.46	244.74	41.91	204.87	1.05	57.55	0.12	0.1	0.5	0.11	0.12	0.07	0.04	0.06	0.05	0.11	0.05	0.02	0.03	0.22	0.13	0.04	0.1
402	30	2	26.8	228	93	99	136.6	71.6	105	79	96	48.1258	1.20113	1.26103	1.27128	6.42857	0	1.25026	Normal	79.74	34.71	349.3	390.63	158.41	19.11	67.69	73.63	203.91	26.84	275.25	1.54	54.09	0.14	0.04	1.15	0.07	0.12	0.06	0.07	0.07	0.09	0.08	0.04	0.02	0.04	0.21	0.13	0.04	0.1
403	41	1	36.3	155	96	143	89.4	37	122	103	124	45.3148	1.29739	1.1636	1.08711	6.35714	0	2.45071	Normal	33.31	24.56	216.73	263.37	146.46	18.03	49.76	74.21	170	36.24	193.77	0.82	21.72	2.75	0.19	1.08	0.14	0.13	0.04	0.05	0.1	0.23	0.07	0.04	0.02	0.03	0.15	0.26	0.04	0.18
404	68	2	23.2	212	93	150	122.9	59.1	91	68	86	46.9963	0.886111	0.81079	0.86363	85.7143	0	2.21638	Normal	77.86	31.78	202.14	337.03	130.09	13.62	42.86	54.04	195.27	35.86	206.56	0.86	48.79	0.11	0.03	0.91	0.07	0.09	0.04	0.04	0.03	0.07	0.08	0.03	0.03	0.03	0.19	0.14	0.03	0.09
405	74	2	25.7	231	107	504	83.9	46.2	112	77	85	43.1505	0.652456	0.649928	0.778838	30	1	8.95659	Low	87.58	40.49	373.77	353.68	127.09	16.17	51.71	53.27	182.61	45.14	155.96	0.92	30.22	1.42	0.18	0.28	0.08	0.14	0.09	0.06	0.06	0.11	0.08	0.03	0.01	0.02	0.19	0.13	0.03	0.06
406	80	2	25.8	189	90	150	117.1	41.9	120	66	91	46.677	0.793036	0.748041	1.05202	47.1429	0	3.13112	Low	31.22	23.61	138.28	225.99	95.13	2.56	34.2	47.01	136.42	7.25	162.96	2.21	34.01	0.07	0.02	1.24	0.04	0.07	0.05	0.02	0.04	0.06	0.06	0.03	0.01	0.02	0.17	0.16	0.04	0.08
407	71	2	24.1	217	97	116	119.8	74	119	69	80	45.742	0.795367	0.855296	0.889957	42.8571	0	1.25369	Low	95.11	33.16	339.28	460.1	162.13	13.05	78.6	92.48	215.3	38.19	168.42	0.94	54.84	0.12	0.06	0.48	0.09	0.11	0.08	0.04	0.07	0.07	0.1	0.06	0.03	0.03	0.25	0.15	0.04	0.12
408	42	2	27.3	182	169	106	114.7	46.1	107	71	91	46.4516	1.17461	1.0636	1.18827	0	2	1.9529	Normal	94.58	32.69	310.56	332.92	173.94	11.1	77.91	91.4	198.17	37.47	314.18	0.74	47.88	0.1	0.03	0.57	0.12	0.12	0.06	0.05	0.07	0.08	0.1	0.04	0.02	0.03	0.3	0.18	0.03	0.12
409	69	1	35.1	196	113	174	93.7	67.5	150	71	122	44.9528	0.824447	0.883076	0.927169	6.35714	1	1.64463	Low	59.24	32.73	220.13	331.04	170.55	25.25	66.13	94.27	218.36	55.37	241.17	1.05	39.56	3.19	0.35	1.02	0.2	0.16	0.05	0.08	0.08	0.25	0.08	0.04	0.02	0.06	0.15	0.44	0.05	0.19
410	72	2	25.8	217	90	193	113.2	65.2	148	73	98	42.7863	1.21912	1.11663	1.3046	30	0	2.77966	Normal	82.6	39.14	257.52	299.59	105.57	24.99	67.52	93.49	183.14	29.77	260.02	1.12	63.71	0.26	0.07	1.29	0.12	0.13	0.09	0.08	0.08	0.07	0.15	0.05	0.03	0.05	0.28	0.15	0.03	0.14
411	73	1	23.4	167	94	175	91	41	121	81	88	28.2627	1.01272	0.943273	1.14068	64.2857	0	2.49859	Normal	89.01	32.65	304.7	281.2	182.52	11.43	63.32	77.64	235.73	53.32	337.14	1.09	70.72	0.33	0.16	0.59	0.16	0.11	0.1	0.05	0.06	0.12	0.15	0.05	0.04	0.04	0.21	0.16	0.04	0.09
412	60	2	31.7	106	118	75	58	33	136	75	102	51.4007	0.881845	0.880192	0.85223	3.21429	1	1.98364	Normal	91.22	64.83	450.96	439.29	184.49	28.11	102.86	186.71	269.25	36.72	382.73	1.02	53.59	0.09	0.06	0.99	0.08	0.11	0.06	0.05	0.06	0.07	0.11	0.06	0.04	0.04	0.23	0.14	0.05	0.14
413	69	2	29.6	156	109	240	69.5	38.6	189	100	99	49.2045	0.931211	0.86685	0.861582	3.21429	1	5.44137	Normal	109.74	34.53	191.66	388.92	132.02	13.93	55.08	58.11	177.87	59.11	300.21	0.82	32.2	1.24	0.21	0.45	0.22	0.09	0.09	0.06	0.13	0.22	0.11	0.04	0.02	0.01	0.35	0.24	0.06	0.1
414	58	2	26.9	251	137	131	158.9	65.9	130	91	92	42.7132	0.932601	0.882913	0.76046		2	1.71927	Normal	115.34	34.45	363.56	454.5	201.88	21.25	71.25	91.63	313.03	57.41	260.51	1.28	55.94	0.2	0.09	0.52	0.16	0.11	0.06	0.06	0.07	0.15	0.08	0.02	0.02	0.03	0.21	0.17	0.04	0.1
415	73	2	29.4	152	89	68	84.6	53.8	133	71	103	47.615	0.723277	0.726738	1.1171	0	0	1.16197	Low	17.54	19.02	143.11	155.46	57.29	2.26	29.14	43.81	95.24	6.11	75.37	1.99	24.25	0.05	0.02	1.16	0.04	0.05	0.03	0.02	0.06	0.05	0.05	0.04	0.01	0.02	0.26	0.19	0.04	0.1
416	41	1	26.3	197	201	106	141.5	34.3	120	88	101	46.0471	0.978893	1.02614	1.12727	3.21429	2	1.94335	Normal	94.59	23.31	275.23	307.93	142.47	20.12	52.02	58.19	164.02	39.87	196.44	0.66	36.72	3.19	0.33	1.1	0.41	0.08	0.03	0.06	0.1	0.32	0.06	0.03	0.02	0.05	0.14	0.33	0.04	0.22
417	73	2	33.4	148	124	126	81	41.8	183	58	107	49.6701	0.800268	0.760686	1.15077	0	2	2.6478	Low	70.98	33.83	226.49	420.89	134.45	13.81	53.81	55.91	209.75	34.27	205.71	1.61	48.07	0.19	0.09	0.68	0.28	0.1	0.07	0.08	0.1	0.13	0.09	0.06	0.03	0.03	0.27	0.22	0.05	0.1
418	79	2	26.5	139	108	61	84.8	42	153	68	90	41.3516	0.75785	0.806694	1.03205	0	1	1.23362	Low	55.68	31.1	249.71	276.56	112.63	14.67	56.63	65.2	175.49	32.45	129.25	1.13	52.75	0.17	0.06	0.3	0.14	0.11	0.08	0.07	0.07	0.1	0.11	0.05	0.03	0.03	0.28	0.16	0.07	0.1
419	71	2	25.2	223	105	210	126.2	54.8	118	72	83	46.2548	0.77457	0.821107	0.988968	6.35714	1	3.08705	Low	64.07	20.27	230.94	395.34	132.94	17.22	80.94	54.31	162.01	45.01	125.47	1.15	61.78	0.19	0.04	0.5	0.11	0.09	0.05	0.05	0.07	0.09	0.12	0.07	0.03	0.04	0.3	0.19	0.07	0.17
420	69	2	40.7	190	120	213	90.1	57.3	155	101	121		0.957335	0.989558	1.12791		1	3.24404	Normal	238.18	60.45	458.41	477.57	254.86	21.66	101.78	83.17	244.73	65.17	256.93	1.03	52.25	0.29	0.12	0.39	0.17	0.12	0.05	0.04	0.08	0.13	0.09	0.04	0.02	0.02	0.23	0.16	0.05	0.09
421	54	1	23.3	193	72	72	113	65.6	113	74	89	29.4553	0.939981	0.932193	1.22523	46.0714	0	0.646036	Low	95.55	41.6	316.27	279.97	149.49	15.19	61.66	65.36	182.79	58.73	195.58	1.05	66.14	0.19	0.07	0.64	0.12	0.11	0.07	0.04	0.08	0.14	0.1	0.06	0.02	0.03	0.28	0.18	0.05	0.15
422	74	1	25.2	156	300	324	54.2	37	132	73	100	32.3427	1.214	1.17605	1.67316	3.21429	2	5.56987	Normal	12.1	18.12	96.09	178.93	90.91	1.95	29.84	33.83	128.13	4.92	145.69	2.05	28.03	0.07	0.02	1.05	0.06	0.08	0.04	0.02	0.05	0.04	0.08	0.03	0.02	0.02	0.16	0.16	0.03	0.08
423	68	2	35.5	148	94	135	75.8	45.2	144	79	99	49.8203	0.84259	0.747657	1.11574	3.21429	0	2.32797	Low	73.14	28.79	196.72	230.71	101.02	12.51	56.32	65.69	124.3	32.81	120.1	0.82	23.44	2.11	0.22	1.11	0.25	0.1	0.04	0.07	0.11	0.12	0.08	0.05	0.02	0.06	0.19	0.38	0.04	0.23
424	58	2	35.5	223	143	222	128.2	50.4	146	93	112		1.28488	1.20152	1.42263		2	3.91411	Normal	81.78	17.49	261.22	357.1	169.46	19.17	56.66	54.49	197.1	48.2	193.04	0.79	30	8.65	0.27	1.1	0.25	0.13	0.05	0.09	0.32	0.39	0.11	0.05	0.03	0.06	0.5	0.44	0.05	0.26
425	62	1	22.4	147	98	58	79.9	55.5	135	88	86	27.2188	1.1219	1.06283	1.13549	64.2857	0	0.603632	Normal	77.73	34.22	377.03	449.12	156.57	12.5	53.29	54.2	174.24	23.92	170.96	1.29	73.75	0.3	0.07	0.81	0.18	0.15	0.1	0.07	0.08	0.11	0.15	0.07	0.03	0.03	0.38	0.2	0.05	0.17
426	54	2	36.8	167	100	114	95.8	48.4	125	86	101	47.5177	1.01374	0.927713	1.20117	6.42857	2	1.84295	Normal	107.73	39.36	254.16	307.99	137.42	15.71	69.5	52.49	157.66	39.58	212.46	0.93	33.41	3.1	0.28	1	0.12	0.08	0.04	0.07	0.14	0.2	0.1	0.05	0.03	0.1	0.29	0.46	0.06	0.34
427	61	1	20.6	156	98	88	78.6	59.8	92	55	83	30.962	0.944093	0.818655	1.01703	42.8571	0	0.859914	Low	175.78	44.41	286.71	394.89	201.58	20.32	78.98	93.32	218.52	44.03	258.07	1.63	60.55	0.2	0.07	0.4	0.12	0.12	0.1	0.06	0.06	0.08	0.11	0.05	0.05	0.03	0.35	0.21	0.07	0.09
428	85	2	36.2	167	101	123	88.5	53.9	140	85	112	54.9968	0.821438	0.723748	1.06387	0	1	2.00168	Low	93.37	39.27	235.51	334.78	123.06	18.43	55.37	62.89	172.48	38.22	197.63	1.12	36.94	2.69	0.27	1.13	0.24	0.11	0.05	0.08	0.16	0.24	0.06	0.04	0.02	0.07	0.24	0.34	0.05	0.19
429	48	1	27.5	336	246	1118	81.7	30.4	106	71	99	29.3882	1.28025	1.22064	1.18244	6.35714	2	22.0115	Normal	98.87	38.14	257.07	472.04	262.79	12.65	78.43	82.24	325.06	40.33	285.64	1.2	65.97	0.21	0.11	0.63	0.17	0.22	0.11	0.12	0.08	0.15	0.27	0.09	0.04	0.05	0.28	0.25	0.08	0.15
430	71	2	23	207	86	93	110.9	77.5	123	82	89	39.9377	0.703036	0.696829	0.907983	1.35714	0	1.09533	Low	78.77	38.25	426.79	360.76	142.46	13.91	55.12	78.51	190.42	43.88	189.24	1.26	68.25	0.14	0.06	1.22	0.11	0.16	0.05	0.08	0.16	0.17	0.21	0.08	0.03	0.04	0.6	0.29	0.05	0.21
431	69	2	24.1	268	96	188	174.1	56.3	104	76	89	38.7334	0.828058	0.776891	1.03218	30	0	2.95281	Low	117.13	32.37	259.15	296.74	153.78	12.2	60.34	71.03	187.03	28.31	182.83	1	75.59	0.16	0.09	1.17	0.08	0.09	0.1	0.05	0.04	0.08	0.12	0.05	0.02	0.03	0.26	0.15	0.04	0.15
432	59	1	22.5	196	95	207	122.4	32.2	111	77	84	27.9116	0.849436	0.753823	0.958429	67.5	0	3.67403	Low	103.86	40.73	267.71	267.79	129.2	11.94	44.6	70.32	169.45	52.21	168.98	1.16	55.14	0.1	0.05	0.51	0.08	0.11	0.05	0.03	0.06	0.06	0.07	0.04	0.02	0.03	0.24	0.14	0.04	0.08
433	51	2	23.1	225	89	376	107.6	42.2	113	66	81	37.6452	0.964885	0.957026	1.124	7.71429	0	7.38619	Normal	68.79	24.97	287.3	285.82	184.73	15.65	58.76	73.08	225.18	36.98	232.91	1.22	42.06	0.12	0.07	0.5	0.1	0.13	0.05	0.04	0.05	0.08	0.09	0.03	0.02	0.03	0.2	0.15	0.03	0.09
434	62	2	34.4	188	89	133	128.4	33	120	71	105	49.4397	0.916276	0.905024	1.00554	30	0	3.4225	Normal	68.66	35.37	229.34	286.44	180.34	10.99	69.07	74.96	236.74	20	297.61	0.89	54.66	0.09	0.06	1.29	0.09	0.1	0.07	0.08	0.09	0.09	0.09	0.04	0.02	0.04	0.26	0.18	0.05	0.13
435	60	1	25.5	201	70	132	133	41.6	126	84	90	29.0342	0.929026	0.766287	1.03349	0	0	1.80234	Low	26.59	28.09	110.51	222.84	111.35	3.72	28.68	43.98	178.25	12.8	176.46	2.21	33.57	0.04	0.03	0.32	0.05	0.06	0.07	0.03	0.03	0.06	0.05	0.02	0.02	0.02	0.13	0.11	0.04	0.11
436	56	1	21.3	204	98	103	139.9	43.5	119	87	91	21.7371	0.939374	0.857882	0.958205	6.35714	0	1.50358	Low	143.74	43.98	318.52	515.78	226.44	18.34	92.29	94.69	282.26	59.27	360.69	1.07	85.49	0.11	0.09	0.52	0.16	0.15	0.07	0.05	0.08	0.2	0.13	0.04	0.02	0.03	0.29	0.2	0.05	0.16
437	67	2	27.8	209	98	73	122.4	72	155	83	95	43.4007	0.824159	0.734364	0.96559	60	0	0.881857	Low	97.22	29.16	193.91	282.17	123.53	18.73	46.79	59.59	153.63	40.11	138.36	0.82	37.04	1.42	0.24	0.45	0.15	0.06	0.1	0.05	0.07	0.1	0.08	0.03	0.02	0.02	0.23	0.2	0.03	0.06
438	65	2	25	225	94	128	118.3	81.1	138	88	86	46.5895	0.858243	0.844659	0.82496		0	1.32925	Low	29.25	25.54	139.3	289.2	92.81	1.96	34.41	41.84	150.03	9.19	152.02	2.4	38.08	0.06	0.03	0.88	0.07	0.09	0.04	0.02	0.05	0.07	0.05	0.03	0.02	0.02	0.17	0.12	0.03	0.11
439	77	2	27.8	215	214	72	129.3	71.3	154	57	95	45.6391	0.837412	0.685868	0.937262	0	2	0.880571	Low	46.7	17.97	108.26	173.92	59.69	7.64	36.62	28.05	84.81	15.86	79.31	0.81	17.58	1.75	0.1	0.27	0.12	0.05	0.05	0.05	0.09	0.12	0.06	0.03	0.01	0.02	0.21	0.17	0.03	0.08
440	57	1	26.5	216	69	179	135.9	44.3	121	80	96	31.3922	0.961724	0.998766	1.13362	6.35714	0	2.39627	Normal	58.77	29.05	228.57	375.94	196.72	14.23	53.25	84.94	259.12	21.93	192.94	0.91	40.44	0.15	0.06	0.79	0.09	0.1	0.05	0.04	0.08	0.05	0.1	0.05	0.02	0.04	0.31	0.13	0.05	0.14
441	57	2	26.8	206	239	270	101.7	50.3	129	82	88	46.8668	1.06848	1.00506	1.13932	16.0714	2	4.44142	Normal	79.59	35.49	285.5	460.25	202.42	18.81	66.53	100.15	245.22	50.17	275.16	1.09	58.36	0.15	0.04	0.48	0.12	0.14	0.07	0.05	0.18	0.09	0.14	0.07	0.03	0.04	0.51	0.21	0.06	0.16
442	48	2	20.7	190	92	69	93.3	82.9	87	61	76	44.1114	0.907497	0.880302	0.998123	12.8571	0	0.686657	Normal	83.89	38.74	230.1	290.6	134.44	13.31	57.01	58.67	183.16	44.72	158.38	0.7	48.05	0.13	0.04	0.91	0.07	0.08	0.05	0.05	0.12	0.07	0.09	0.05	0.02	0.02	0.3	0.15	0.03	0.14
443	70	1	27.6	167	88	106	113.4	32.4	129	84	98	37.3231	1.079	0.919311	1.23811	0	0	1.94455	Normal	42.05	23.63	189.76	221.1	94.36	3.25	45.2	55.71	136.85	9.21	152.92	2.43	39.73	0.09	0.03	0.26	0.06	0.09	0.07	0.02	0.04	0.07	0.07	0.03	0.02	0.03	0.17	0.16	0.04	0.14
444	80	2	27.4	225	98	165	135.5	56.5	108	58	87	41.757	0.98278	1.01531	1.28293	12.8571	0	2.35371	Normal	21.7	18.49	140.99	219.21	95.47	2.37	33.85	48.41	141.21	7.94	93.28	2.06	31.11	0.04	0.02	0.97	0.04	0.04	0.03	0.02	0.03	0.04	0.05	0.02	0.01	0.02	0.14	0.2	0.02	0.08
445	73	2	29	253	112	185	156.4	59.6	100	72	97	51.8114	1.018	1.02163	0.987474	0	1	2.70307	Normal	81.28	29.75	346.19	278.41	110.37	10.67	62.29	63.74	172.09	27.89	140.63	1.02	60.2	0.13	0.05	1.09	0.14	0.11	0.05	0.05	0.12	0.11	0.11	0.06	0.02	0.03	0.34	0.2	0.04	0.15
446	74	2	31.1	161	106	182	92.6	32	108	80	105	45.973	0.86567	0.769567	0.962695	3.21429	1	5.10343	Low	88.84	62.67	363.78	366.35	180.38	13.01	59.22	79.46	219.9	48.99	217.89	0.92	71.96	0.14	0.06	0.39	0.16	0.18	0.06	0.05	0.06	0.09	0.08	0.04	0.02	0.02	0.18	0.12	0.07	0.06
447	71	1	24.8	152	96	132	80.5	45.1	148	92	100	27.8418	0.950155	0.963782	0.970952	7.71429	0	1.87674	Low	150.43	60.96	409.25	511.8	251.38	21.98	85.63	102.05	307.5	71.2	300.14	1.17	107.96	0.23	0.14	0.32	0.18	0.18	0.05	0.07	0.09	0.16	0.16	0.09	0.03	0.03	0.33	0.13	0.04	0.12
448	82	2	23.4	194	85	238	104.4	42	122	70	91	39.7467	0.834414	0.829891	1.04617	0	0	5.21533	Low	78.9	35.34	311.66	303.9	142.37	15.36	55.14	72.73	185.91	37.38	189.28	1.01	66.86	0.2	0.08	0.42	0.2	0.09	0.05	0.07	0.05	0.12	0.12	0.04	0.02	0.02	0.25	0.15	0.05	0.1
449	56	2	28.4	232	66	90	156.9	57.1	116	74	91	49.146	0.794384	0.940817	1.05745	12.8571	0	1.30395	Low	77.22	42.57	351.99	279.1	131.71	15.2	47.7	53.48	151.92	29.43	147.52	0.93	53.96	0.13	0.03	0.56	0.1	0.09	0.06	0.04	0.06	0.05	0.09	0.04	0.02	0.02	0.26	0.15	0.05	0.1
450	67	2	24.8	195	95	128	118.8	50.6	100	66	88		0.794632	0.76047			0	2.19029	Low	29.82	23.56	198.03	227.24	95.85	2.69	40.25	43.81	150.65	7.28	105.53	2.17	34.57	0.04	0.02	0.92	0.05	0.04	0.05	0.02	0.04	0.06	0.06	0.02	0.01	0.02	0.17	0.14	0.04	0.09
451	42	2	16.8	177	85	69	95.4	67.8	95	65	62	27.3729	0.906316	0.879654	1.18483	12.8571	0	0.758897	Normal	52.82	29.13	335.71	245.42	99.64	10.4	45.68	53.46	115.19	25.48	143.13	1.04	37.33	0.21	0.05	1.17	0.1	0.06	0.05	0.06	0.19	0.06	0.13	0.08	0.02	0.04	0.75	0.26	0.04	0.25
452	72	1	22.6	214	94	212	130.6	41	119	65	82	28.9167	0.925769	0.787163	0.913052	64.2857	0	2.86179	Low	74.64	28.33	327.85	337.96	148.71	7.62	63.08	57.52	224.9	33.73	262.07	0.74	57.4	0.23	0.06	0.98	0.12	0.07	0.04	0.07	0.14	0.09	0.12	0.05	0.03	0.03	0.51	0.2	0.05	0.19
453	72	2	26.8	212	94	137	127.9	56.7	119	58	87	47.1866	0.850091	0.817453	0.861947	6.35714	0	1.97341	Low	63.38	36.04	394.22	345.98	161.2	12.91	60.34	73.36	213.09	32.6	153.17	1.37	61.76	0.13	0.07	0.56	0.1	0.12	0.05	0.05	0.05	0.11	0.1	0.06	0.03	0.03	0.27	0.16	0.05	0.11
454	62	2	29.8	227	104	164	142.4	51.8	116	83	97	50.5474	0.87448	0.80617	0.836241	30	1	2.70503	Low	73.92	27.36	314.82	395.36	189.24	14.57	66.95	81.04	222.1	34.84	225.91	0.98	65.47	0.15	0.06	0.65	0.14	0.14	0.08	0.05	0.04	0.09	0.09	0.04	0.02	0.04	0.25	0.19	0.05	0.12
455	62	1	24.8	190	147	294	90.3	40.9	102	67	83	29.3278	0.948893	0.790129	1.07644	67.5	2	3.83101	Low	75.08	36.02	300.71	433.28	204.12	12.9	55.44	66.45	217.95	36.91	323.45	1.11	60.68	0.27	0.08	1.18	0.14	0.14	0.06	0.05	0.03	0.08	0.12	0.05	0.03	0.04	0.16	0.19	0.04	0.13
456	70	2	28.6	252	107	176	169.4	47.4	117	65	111	47.1884	0.7765	0.778236	0.932535	3.21429	1	3.71825	Low	141.15	34.15	372.49	513.12	164.25	17.74	75.39	77.85	214.18	30.18	204.46	1.1	54.95	0.15	0.06	0.78	0.08	0.08	0.09	0.06	0.05	0.09	0.08	0.04	0.02	0.04	0.23	0.16	0.04	0.13
457	70	2	25.9	256	102	145	151.3	75.7	138	74	90	43.2271	0.898172	0.770796	1.03673	47.1429	1	1.65221	Normal	120.04	28.63	212.02	337.57	153.33	23.12	65.61	79.31	194.18	38.3	177.04	0.87	35.49	1.74	0.2	0.31	0.13	0.09	0.08	0.05	0.09	0.17	0.08	0.04	0.02	0.02	0.28	0.19	0.05	0.1
458	73	2	30.8	196	98	140	105.5	62.5	118	81	101	45.3598	0.821616	0.823824	0.839453		0	1.95007	Low	143.3	36.99	300.41	332.4	190.08	22.96	97.72	103.46	237.68	34.1	192.28	1.06	52.02	0.35	0.14	1.26	0.23	0.13	0.06	0.07	0.1	0.14	0.1	0.05	0.02	0.04	0.46	0.21	0.05	0.19
459	50	1	21.4	281	94	171	179.8	67	129	85	79	25.2066	1.05815	0.985834	1.02522	111.429	2	1.40269	Normal	84.83	26.65	642.4	463.66	162.48	19.57	71.54	74.72	201.34	58.54	254.9	0.97	67.96	0.13	0.08	0.9	0.08	0.11	0.05	0.04	0.1	0.08	0.14	0.05	0.02	0.04	0.37	0.21	0.04	0.17
460	42	1	32	188	101	147	113.3	45.3	123	87	108	29.7699	1.18632	1.12138	1.25362	93.2143	1	1.95198	Normal	116.08	40.43	362.74	332.42	237.63	22.14	87.46	81.39	226.98	31.94	293.35	1.22	81.97	0.23	0.08	0.61	0.09	0.13	0.07	0.09	0.13	0.15	0.12	0.06	0.03	0.04	0.44	0.2	0.05	0.2
461	54	2	30.2	201	116	113	113.3	65.1	116	76	96	48.328	1.14031	1.05228	1.11036	6.35714	2	1.4655	Normal	63.28	28.85	357.1	342.16	158.97	14.5	49.15	89.64	234.34	34.37	236.17	0.97	36.27	0.15	0.05	0.48	0.08	0.09	0.09	0.05	0.07	0.1	0.09	0.03	0.02	0.03	0.27	0.17	0.03	0.12
462	61	1	27.2	237	113	260	127.7	57.3	115	78	98	34.9997	0.947778	0.855544	0.954808	0	1	2.72636	Low	84.41	41.14	281.95	373.24	219.24	21.75	94.42	99.36	257.15	42.13	212.18	0.93	46.09	0.16	0.05	1.04	0.09	0.1	0.08	0.05	0.04	0.1	0.11	0.04	0.01	0.03	0.23	0.13	0.02	0.08
463	79	2	21.5	202	99	68	86.6	101.8	167	75	90		0.756193	0.701883	1.00102		0	0.640375	Low	155.23	41.75	411.14	346.7	148.65	13.49	82.01	67.55	159.08	46.73	396.4	1.13	44.44	0.12	0.06	0.42	0.07	0.06	0.04	0.07	0.13	0.06	0.08	0.06	0.02	0.03	0.5	0.19	0.03	0.11
464	77	2	27.6	230	96	175	139	56	119	72	99	49.7491	0.814361	0.784829	1.06929	3.21429	0	2.85859	Low	68.58	38.08	248.73	324.73	130.15	11.2	50.43	82.83	178.41	47.54	266.91	0.98	59.72	0.1	0.04	0.59	0.06	0.08	0.04	0.05	0.05	0.08	0.09	0.04	0.02	0.03	0.25	0.11	0.05	0.08
465	62	2	21.9	186	90	78	100	70.4	111	71	83	31.6591	0.938981	0.873281	1.06238	47.1429	0	0.965861	Normal	127.22	39.71	337.73	254.36	144.33	17.96	65.12	85.44	186.72	48.52	141.71	0.99	46.95	0.16	0.03	1.13	0.09	0.08	0.06	0.05	0.08	0.07	0.13	0.07	0.03	0.03	0.31	0.16	0.04	0.16
466	71	2	27.8	210	85	110	120.7	67.3	139	80	90		0.946146	0.841692	1.12896		0	1.35048	Normal	34.4	20.46	172.5	306.33	91.14	2.61	44.46	65.87	131.86	11.55	218.74	2.44	42.35	0.05	0.03	1.03	0.06	0.12	0.04	0.06	0.56	0.06	0.09	0.12	0.02	0.02	1.64	0.3	0.05	0.4
467	70	2	31.1	119	111	51	59.5	49.3	112	71	97		0.890115	0.808336	1.1509	0	1	0.871752	Normal	91.03	36.18	351.94	311.48	150.35	13.82	54.42	75.69	219.53	52.29	207.62	1.3	60.5	0.08	0.03	0.72	0.07	0.08	0.05	0.04	0.03	0.06	0.06	0.03	0.01	0.02	0.22	0.1	0.03	0.07
468	72	2	29.3	264	101	169	190.1	40.1	118	61	98	47.7283	0.900433	0.786452	1.04463	32.0714	1	3.67282	Normal	25.48	20.59	288.44	225	83.1	1.5	37.78	48.14	133.86	7.24	133.64	2.36	36.37	0.07	0.02	1.06	0.05	0.04	0.05	0.02	0.05	0.06	0.06	0.03	0.02	0.02	0.15	0.19	0.04	0.09
469	56	2	26.5	136	113	125	53.8	57.2	115	71	91	36.1553	0.956084	0.905332	0.897113	0	2	1.87721	Normal	62.61	20.76	474.18	564.93	138.27	14	55.89	67.33	162.62	36.7	249.44	0.91	43.4	0.06	0.06	0.52	0.08	0.07	0.05	0.04	0.04	0.1	0.07	0.03	0.02	0.03	0.2	0.11	0.04	0.07
470	69	2	34.6	172	134	183	89.6	45.8	151	81	95	49.7798	0.872066	0.775354	1.03287	128.571	2	3.06677	Low	118.22	54.15	357.61	419.04	235.25	15.97	70.71	72.08	314.99	63.18	223.86	1.01	59.45	0.38	0.1	0.44	0.17	0.13	0.07	0.08	0.17	0.17	0.15	0.08	0.03	0.05	0.48	0.23	0.06	0.19
471	52	2	27	221	303	235	125.4	48.6	133	85	90		1.05431	1.05764	1.25377		2	4.05436	Normal	301.22	31.84	487.42	581.19	414.18	32.58	138.45	102.61	397.32	57.58	276.38	1.24	55.46	0.31	0.13	0.54	0.11	0.12	0.12	0.05	0.07	0.15	0.12	0.06	0.03	0.02	0.22	0.15	0.04	0.14
472	46	1	24.9	162	94	154	84.6	46.6	137	83	91	30.0115	0.943146	0.868842	1.15239		0	1.92426	Low	24.35	18.77	136.44	247.51	101.22	3.63	51.25	42.78	161.42	7.7	102.58	2.17	29.67	0.07	0.02	1.07	0.07	0.06	0.04	0.02	0.04	0.07	0.05	0.02	0.01	0.02	0.14	0.15	0.03	0.09
473	50	1	25.2	99	102	95	31.29	48.7	114	74	100	24.7027	0.872861	0.878078	1.00589	3.21429	1	1.24065	Low	83.93	31.13	313.05	320.15	167.59	18.82	58.67	77.98	217.14	33.51	192.55	0.86	56.97	0.22	0.1	1.09	0.1	0.11	0.06	0.05	0.14	0.13	0.1	0.03	0.01	0.04	0.42	0.18	0.04	0.14
474	61	1	25	207	108	80	138.9	52.1	109	75	96	34.715	1.05845	1.02487	1.42436	25.7143	1	0.939064	Normal	70.53	32.08	364.05	256.31	197.06	18.26	69.15	64.73	227.79	70.45	223.27	1.18	53.46	0.14	0.05	1.19	0.07	0.11	0.05	0.05	0.09	0.07	0.07	0.05	0.02	0.03	0.46	0.18	0.04	0.2
475	52	1	23.6	222	105	179	140.5	45.7	109	73	87	32.0287	0.988216	1.01876	1.07389	60	1	2.2537	Normal	91.3	24.16	208.27	256.58	159.82	10.09	52.98	61.63	193.99	37.37	169.56	1.2	56.85	0.08	0.04	0.5	0.07	0.07	0.06	0.06	0.05	0.07	0.07	0.04	0.03	0.05	0.26	0.13	0.03	0.1
476	52	1	23.4	155	96	128	70.4	59	108	66	86	21.2498	1.12673	1.02383	1.00128	6.35714	0	1.23888	Normal	65.65	27.99	297.76	264.8	142.12	12.64	53.71	59.11	171.05	22.98	158.21	1.06	60.44	0.13	0.05	0.54	0.07	0.11	0.06	0.05	0.06	0.08	0.14	0.04	0.03	0.03	0.26	0.13	0.05	0.09
477	37	1	24.5	200	86	86	135.3	47.5	123	86	94	33.3786	0.976997	1.00435	1.14688	3.21429	0	1.09963	Normal	90.65	30.32	231.44	411.8	205.47	14.59	60.48	75.56	244.09	56.7	291.47	1.06	53.98	0.09	0.04	0.44	0.12	0.09	0.09	0.04	0.08	0.08	0.1	0.03	0.02	0.03	0.24	0.13	0.03	0.09
478	63	1	25.3	245	119	292	154.9	31.7	104	72	92	25.1659	0.898771	0.846262	0.951432	30	2	5.39742	Low	27.56	23.14	128.77	199.85	106.55	2.88	39.57	43.72	143.1	8.24	171.87	2.41	37.81	0.11	0.03	1.27	0.05	0.06	0.05	0.02	0.05	0.05	0.06	0.02	0.02	0.02	0.14	0.15	0.04	0.1
479	58	1	26	159	113	76	106.8	37	119	77	91	24.3179	1.2641	1.2231	1.26886	30	1	1.17075	Normal	122.57	34.85	235.76	319.8	151.66	16.05	61.58	54.18	173.5	48.83	288.95	1.22	37.09	0.14	0.08	0.46	0.12	0.1	0.04	0.07	0.05	0.1	0.1	0.04	0.02	0.05	0.29	0.13	0.07	0.11
480	73	1	26.9	183	109	176	103.4	44.4	109	72	104	33.6939	0.864474	0.772946	1.07503	19.0714	1	2.5361	Low	23.54	23.98	111.21	181.44	101.02	3.11	34.98	49.25	132.83	10.41	130.85	1.82	31.69	0.07	0.03	0.97	0.03	0.06	0.04	0.03	0.06	0.07	0.05	0.03	0.02	0.02	0.16	0.22	0.03	0.08
481	51	1	31.7	211	98	130	125.4	59.6	110	72	114	37.993	1.16369	1.14017	1.1781	42.8571	0	1.39409	Normal	76.55	26.74	242.56	454.56	161.31	11.63	59.89	86.2	210.33	40.86	189.87	0.93	54.33	0.11	0.07	0.62	0.11	0.13	0.06	0.04	0.06	0.1	0.11	0.04	0.02	0.03	0.17	0.12	0.04	0.08
482	68	1	31.2	161	122	192	69.6	53	145	79	109		0.981978	0.805042	1.13942	6.35714	1	2.23299	Normal	78.68	64.08	257.24	541.28	258.11	19.75	72.85	111.86	358.99	88.13	332.91	1.24	81.41	0.23	0.12	0.44	0.13	0.2	0.05	0.05	0.12	0.12	0.15	0.05	0.02	0.03	0.3	0.16	0.05	0.1
483	51	1	40.6	175	89	185	96.4	41.6	129	88	119		1.22875	1.12372	1.17601		0	2.52473	Normal	74.97	23.78	212.16	300.02	176.73	24.85	58.63	81.93	205.67	57.28	173.41	0.68	34.46	4.59	0.44	1.09	0.26	0.13	0.04	0.06	0.08	0.13	0.11	0.04	0.02	0.05	0.15	0.29	0.04	0.26
484	55	1	22.7	205	92	161	121.5	51.3	101	72	85	31.4705	0.901363	0.889898	1.11655	51.7143	0	1.79629	Low	86.49	34.87	282.95	465.84	167.41	13.07	53.86	66.59	216.3	41.82	253.83	0.78	51.4	0.11	0.04	0.74	0.08	0.11	0.06	0.03	0.06	0.09	0.09	0.05	0.03	0.03	0.22	0.14	0.05	0.1
485	60	1	31.4	199	124	294	91.5	48.7	144	93	113		1.32805	1.32445	1.47639	171.429	1	3.83628	Normal	64.98	28	252.69	455.4	225.38	15.19	84.87	117.49	286.4	43.15	401.43	0.77	65.42	0.15	0.06	0.63	0.19	0.16	0.07	0.05	0.1	0.09	0.16	0.07	0.04	0.02	0.31	0.15	0.05	0.16
486	69	2	20.3	140	95	93	66.8	54.6	114	74	70	33.8567	0.895382	0.889667	1.06634	12.8571	2	1.30519	Normal	99.49	44.06	457.86	398.61	151.61	15.06	64.43	70.32	213.36	41.35	216.22	1.1	66.54	0.15	0.04	0.43	0.08	0.1	0.08	0.05	0.07	0.07	0.09	0.03	0.02	0.02	0.28	0.15	0.03	0.1
487	55	1	26.5	153	94	81	84.8	52	127	79	94	28.1516	1.19144	1.17021	1.29059	47.1429	0	0.907143	Normal	82.14	34.43	215.19	348.8	231.7	18.69	67.68	92.03	256.92	44.53	307.85	1.26	62.69	0.23	0.07	0.44	0.15	0.18	0.1	0.06	0.05	0.09	0.12	0.04	0.03	0.03	0.27	0.12	0.03	0.13
488	59	1	26.9	210	96	160	130.7	47.3	111	77	106	36.0899	1.02316	0.999792	1.30411	0	0	2.21616	Normal	66.78	23.01	222.29	405.36	142.89	14.45	54.21	55.62	188.21	27.49	179.19	1.16	49.84	0.14	0.05	0.76	0.09	0.09	0.09	0.06	0.04	0.08	0.07	0.03	0.02	0.04	0.17	0.15	0.05	0.12
489	42	1	21.7	249	84	121	160.4	64.4	112	69	81		1.06455	1.03648	1.03124		0	1.05016	Normal	20.76	26.55	205.75	291.61	122.21	3	37.42	42.76	145.86	16.74	187.31	2.17	24.87	0.05	0.03	1.14	0.05	0.05	0.04	0.02	0.05	0.07	0.07	0.02	0.01	0.02	0.16	0.13	0.03	0.11
490	45	1	24.3	210	91	138	135.9	46.5	118	79	88	27.9199	1.24544	1.2102	1.27373	12.8571	0	1.70445	Normal	56.96	33.49	374.34	383.99	176.48	16.99	74.95	68.31	207.26	41.98	286.47	1.27	49.55	0.47	0.1	0.96	0.12	0.1	0.07	0.05	0.11	0.12	0.17	0.04	0.02	0.04	0.28	0.22	0.04	0.14
491	44	1	27.3	174	92	303	76	37.4	106	71	93	35.9327	0.966481	0.967419	1.23355	180	0	4.58259	Normal	66.06	30.91	185.1	372.03	197.35	15.7	52.61	55.03	265.35	21.87	204.38	0.97	41.89	0.12	0.04	0.5	0.11	0.13	0.06	0.06	0.08	0.08	0.16	0.04	0.03	0.04	0.3	0.18	0.05	0.15
492	45	1	28.7	251	236	423	125.2	41.2	131	82	99		1.04262	0.959912	0.950238	19.2143	2	6.00718	Normal	58.61	23.95	260.13	452.63	168.86	19.86	57.36	81.71	223.54	17.85	270.47	1.21	67.75	0.14	0.08	0.5	0.11	0.12	0.07	0.07	0.05	0.09	0.1	0.03	0.03	0.02	0.22	0.14	0.04	0.09
493	49	1	26.2	192	90	135	118.3	46.7	131	82	95	30.1022	1.03963	1.015	1.08897	0	0	1.70663	Normal	55.61	19.34	206.36	325.09	166.62	2.71	63.36	46.16	190.35	12.81	310.7	2.3	38.01	0.07	0.04	0.34	0.04	0.08	0.05	0.02	0.04	0.06	0.08	0.03	0.01	0.02	0.16	0.15	0.03	0.12
494	48	1	25.6	188	88	71	124.5	49.3	109	64	98	30.9005	1.24527	1.16803	1.46009	12.7143	0	0.894154	Normal	70.68	39.4	299.4	320.22	172.39	16.55	64.16	78.58	235.27	50.88	143.73	1.25	51.48	0.1	0.08	0.49	0.12	0.13	0.07	0.07	0.07	0.09	0.11	0.04	0.03	0.03	0.31	0.18	0.07	0.12
495	63	2	28.3	209	131	126	122.9	60.9	117	72	99	50.3612	1.10882	1.0036	0.892591	6.35714	2	1.86559	Normal	30.31	21.47	113.05	267.24	86.42	2.49	35.97	41.94	140.74	9.21	233.19	2.01	27.32	0.07	0.02	0.86	0.06	0.08	0.05	0.04	0.04	0.06	0.05	0.02	0.01	0.02	0.14	0.21	0.03	0.07
496	58	2	33.6	152	99	129	75.2	51	132	73	102	55.2426	0.921761	0.850508	1.03257	9.57143	0	2.1153	Normal	85.31	31.2	238.47	443.03	153.28	12.98	54.97	88.91	214.64	34.61	206.89	1.16	57.33	0.14	0.07	0.56	0.1	0.09	0.07	0.06	0.05	0.07	0.07	0.05	0.03	0.03	0.25	0.15	0.05	0.07
497	68	2	32.2	259	101	143	164.1	66.3	125	89	97	48.6225	1.01191	0.974013	1.00013	0	1	1.75886	Normal	77	34.32	270.54	348.72	132.75	13.18	62.8	72.49	189.78	36.13	131.26	1.23	69.85	0.21	0.06	0.44	0.11	0.12	0.08	0.08	0.08	0.12	0.14	0.05	0.04	0.04	0.27	0.18	0.06	0.11
498	58	2	31.1	156	88	128	89.3	41.1	141	80	102		0.779253	0.750845	0.848854	6.35714	0	2.74574	Low	71.13	28.31	246	342.77	146.85	11.97	59.39	72.82	192.54	33.88	180.39	0.78	46.06	0.06	0.02	1.18	0.09	0.07	0.04	0.03	0.04	0.08	0.07	0.03	0.02	0.03	0.24	0.15	0.04	0.1
499	67	2	28.6	251	96	168	163.2	54.2	162	80	99	49.6557	0.923444	0.79984	1.04352	30	0	2.78182	Normal	61.16	24.53	220.58	292.54	105.82	3.13	47.67	50.75	147.29	12.53	204.32	2.08	28.96	0.05	0.02	1.31	0.05	0.05	0.04	0.02	0.04	0.05	0.07	0.03	0.01	0.02	0.13	0.12	0.04	0.06
500	66	2	31.8	264	84	194	149.2	76	130	81	102	49.9515	0.997768	0.924003	0.994359	3.21429	0	2.20085	Normal	76.97	46.23	190.63	347.71	171.45	15.12	77.7	106.9	261.95	43.7	204.68	1.65	78.31	0.21	0.11	0.59	0.18	0.11	0.08	0.08	0.11	0.1	0.2	0.08	0.03	0.04	0.43	0.2	0.06	0.16
501	62	2	38	193	105	124	132.8	35.4	122	79	120	47.8019	1.0191	0.933793	1.13699	3.21429	1	3.16119	Normal	80.16	28.03	205.04	284.62	115.45	15.74	51.44	59.17	155.6	47.67	144.92	0.85	24.85	3.82	0.21	1.04	0.17	0.09	0.04	0.06	0.13	0.44	0.07	0.04	0.02	0.06	0.27	0.31	0.04	0.2
502	63	2	29	188	99	119	110.7	53.5	136	77	99	45.2874	0.864644	0.821646	0.918009	70.6429	0	1.97388	Low	24.48	16.4	148.07	169.2	71.95	1.66	34.52	45.68	93.02	5.51	82.69	2.26	17	0.07	0.02	1.41	0.04	0.04	0.04	0.01	0.03	0.04	0.05	0.02	0.01	0.02	0.13	0.13	0.04	0.08
503	62	2	32.1	207	107	166	110.2	63.6	151	65	99	43.2568	1.036	1.06319	1.12913	3.21429	1	2.17824	Normal	78.07	37.5	345.59	306.49	109.32	9.73	48.56	49.7	153.73	25.76	192.12	0.95	42.77	0.14	0.04	0.96	0.08	0.08	0.06	0.04	0.06	0.08	0.1	0.04	0.02	0.02	0.23	0.14	0.03	0.11
504	60	2	40.9	169	102	115	97.5	48.5	154	74	111	53.1484	0.921493	0.815975	1.16568	47.1429	1	1.90223	Normal	71.75	21.66	224.81	272.06	110.91	14.64	41.54	52.56	142.11	28.74	117.86	0.85	26.51	1.61	0.14	1.1	0.18	0.08	0.05	0.07	0.1	0.13	0.07	0.03	0.02	0.06	0.16	0.36	0.03	0.19
505	53	2	37.7	199	222	185	130.9	31.1	122	91	113	51.8526	1.1191	1.06748	1.04587	0	2	5.13738	Normal	104.3	21.25	203.9	322.93	163.92	18.3	56.15	84.93	186.46	48.82	225.5	0.94	24.73	2.13	0.26	1.02	0.08	0.11	0.03	0.07	0.1	0.21	0.08	0.04	0.02	0.07	0.13	0.27	0.03	0.2
506	71	2	31.2	191	118	136	121.6	42.2	100	67	100	50.4393	0.801212	0.762147	1.01215	30	1	2.7748	Low	76.53	29.18	212.69	335.82	165.46	11.19	47.99	65.32	272.31	43.72	200.69	0.98	56.4	0.17	0.06	0.4	0.06	0.09	0.08	0.07	0.15	0.1	0.09	0.04	0.02	0.03	0.4	0.18	0.05	0.09
507	63	2	42.6	200	98	134	132.1	41.1	145	86	115	56.5323	0.964103	0.944417	1.27624	0	0	2.62538	Normal	99.56	35.14	447.64	304.55	149.51	12.93	46.64	61.33	236.8	46.96	269.67	1.07	53.1	0.16	0.04	1.02	0.08	0.07	0.05	0.04	0.06	0.09	0.08	0.04	0.02	0.02	0.29	0.12	0.04	0.09
508	65	2	33.6	164	122	390	49.44	36.5	115	71	99	45.8811	0.988724	0.957811	1.14088	3.21429	1	8.68868	Normal	60.1	26.15	246.42	454.48	114.61	10.89	54.64	74.6	165.51	23.12	184.52	1.12	51.45	0.13	0.05	1.26	0.05	0.15	0.07	0.04	0.07	0.08	0.09	0.06	0.01	0.04	0.25	0.18	0.05	0.15
509	69	2	30.3	143	112	175	42.9	65.1	134	82	105	45.2921	0.831578	0.789613	0.899909	0	1	2.47448	Low	86.76	29.86	278.37	364.72	165.22	13.94	79.03	90.79	215.52	41.86	150.76	0.96	51.22	0.16	0.07	0.4	0.15	0.12	0.06	0.04	0.08	0.11	0.11	0.05	0.02	0.03	0.22	0.14	0.04	0.08
510	71	2	31.4	198	102	114	111.1	64.1	194	82	104	50.5915	0.917536	0.852968	0.903316	0	2	1.58102	Normal	77.4	21.31	375.9	384.01	144.86	13.25	65.08	85.77	205.99	31.11	168.02	1.12	44.26	0.2	0.06	0.39	0.13	0.11	0.06	0.04	0.09	0.09	0.11	0.05	0.02	0.03	0.31	0.13	0.07	0.09
511	57	2	36	200	103	329	86.1	48.1	121	87	113	56.5937	1.14612	1.09746	1.10717	6.42857	1	6.06421	Normal	78.9	26.07	301.44	201.78	99.39	13.51	41.66	59.42	140.73	41.54	237.72	0.88	18.12	1.58	0.14	1.13	0.11	0.07	0.04	0.06	0.06	0.1	0.05	0.03	0.02	0.06	0.13	0.31	0.03	0.17
512	61	2	25.1	225	190	241	102.5	74.3	112	83	87	44.3136	0.947558	0.934935	1.01791	12.8571	2	2.75276	Normal	67.92	13.16	270.45	554.43	237.65	18.72	73.83	113.17	302.02	24.13	432.48	1.03	43.49	0.17	0.15	1.21	0.09	0.14	0.07	0.05	0.05	0.14	0.06	0.03	0.03	0.04	0.2	0.11	0.03	0.11
513	46	1	31.7	157	316	71	103.9	38.9	159	107	109	36.2557	1.2659	1.2571	1.0648	19.2143	2	1.10608	Normal	73.58	24.02	249.37	368.43	202.21	22.05	66.98	100.35	268.48	45.84	202.54	1.14	46.66	0.26	0.1	0.67	0.1	0.13	0.08	0.05	0.07	0.14	0.1	0.04	0.03	0.03	0.26	0.2	0.05	0.07
514	58	2	27.2	275	303	827	69.6	40	168	87	95	41.0708	1.03877	0.920391	1.00482	6.35714	2	18.3725	Normal	47.94	29.68	334.7	468.4	217.29	14.9	91.77	103.55	284.53	43.97	238.93	1.17	51.34	0.26	0.06	1.01	0.11	0.13	0.08	0.07	0.11	0.14	0.18	0.07	0.02	0.04	0.41	0.22	0.04	0.13
515	72	2	38.7	252	110	274	136.3	60.9	126	93	116	52.4843	0.935616	0.86758	1.08657	30	1	3.90461	Normal	73.8	26.6	178.49	321.24	142.45	21.34	58.6	89	181.74	52.54	156.74	0.83	30.9	2.26	0.34	1.04	0.22	0.1	0.05	0.05	0.11	0.2	0.09	0.06	0.03	0.08	0.12	0.33	0.04	0.26
516	59	2	24.9	222	95	69	137.5	70.7	109	79	88	42.3542	0.823652	0.726212	0.997804	32.0714	0	0.841522	Low	82.21	25.67	514.51	318.03	120	12.11	59.65	82.44	166.38	44.05	172.13	0.99	43.72	0.14	0.04	0.66	0.08	0.1	0.07	0.04	0.08	0.07	0.12	0.09	0.03	0.03	0.27	0.17	0.04	0.14
517	35	2	23.8	156	88	53	80.3	65.1	100	75	84	48.2737	0.956447	0.997494	1.25074	30	0	0.690227	Normal	152.69	28.42	375.08	306.28	166.59	17.61	69.09	85.26	213.8	39.26	152.83	1.32	38.49	0.13	0.03	0.7	0.06	0.09	0.08	0.04	0.07	0.08	0.07	0.03	0.02	0.04	0.25	0.15	0.06	0.12
518	32	2	26	165	86	48	105.9	49.5	109	71	96	39.0452	1.14381	1.12505	1.22721	0	0	0.886608	Normal	38.18	15.98	143.77	164.38	72.77	2.41	34.72	37.21	104.42	6.3	85.83	2.37	19.22	0.06	0.03	1.11	0.05	0.03	0.05	0.01	0.04	0.06	0.04	0.02	0.01	0.02	0.15	0.14	0.03	0.1
519	36	2	29.4	196	91	113	116.4	57	98	69	93	52.1222	0.907124	0.941984	1.14778	32.0714	0	1.64914	Normal	61.64	20.91	164.28	236.27	113.28	12.24	53.74	55.58	151.01	23.27	158.27	1.12	42.43	0.07	0.04	0.68	0.07	0.1	0.03	0.03	0.03	0.09	0.06	0.03	0.02	0.02	0.2	0.1	0.03	0.11
520	36	2	21.6	217	86	175	125.5	56.5	120	64	75	38.082		0.982915	1.23272	111.429	0	2.46586	Normal	68.54	33.53	449.55	361.24	141	13.94	48.22	56.89	178.82	25.49	182.66	1.08	35.16	0.14	0.06	0.88	0.07	0.08	0.06	0.06	0.03	0.08	0.09	0.03	0.02	0.04	0.32	0.13	0.04	0.12
521	38	2	21.8	237	89	189	116.6	82.6	121	86	78	42.3038	0.823674	0.812709	1.10334	14.0714	0	1.87301	Low	77.78	26.02	348.31	629.92	150.05	19.92	67.26	63.26	204.1	19.87	253.78	1.01	38.02	0.14	0.05	1.18	0.07	0.1	0.06	0.04	0.12	0.09	0.08	0.04	0.02	0.03	0.42	0.16	0.05	0.19
522	38	2	26.4	151	91	159	69.4	49.8	105	70	88	45.1198	1.04198	1.07538	1.28987	12.8571	0	2.66458	Normal	96.6	36.85	261.09	361	173.3	17.24	61.86	70.72	227.11	42.37	232.8	1.33	62.84	0.39	0.11	0.49	0.16	0.16	0.14	0.07	0.11	0.15	0.09	0.05	0.03	0.05	0.31	0.23	0.09	0.1
523	36	2	20.3	144	92	57	62.7	69.9	103	70	76	36.8836	1.11052	1.0761	1.3533	25.7143	0	0.672852	Normal	60.34	31.93	260.93	215.09	121.28	13.09	44.68	43.78	162.98	18.76	121.96	1.1	42.94	0.13	0.04	0.73	0.08	0.1	0.07	0.03	0.03	0.06	0.05	0.03	0.01	0.03	0.19	0.12	0.03	0.11
524	62	2	24.9	178	89	150	95.2	52.8	137	72	84	38.7962	1.32826	1.25485	1.36334	64.2857	0	2.3248	Normal	88.58	44.56	389.74	301.14	156.68	16.55	56.1	73.58	211.87	52.56	210.07	0.96	34.45	0.15	0.07	1.06	0.05	0.07	0.07	0.04	0.04	0.07	0.09	0.03	0.02	0.03	0.21	0.12	0.03	0.08
525	41	2	19.5	192	89	132	110.6	55	108	75	74	34.4025	1.06619	1.06882	1.27479	0	0	1.9842	Normal	102.78	33.48	332.62	293.57	162.79	14.35	53.08	71.01	184.94	35.87	282.41	1.16	39.03	0.14	0.06	0.76	0.08	0.06	0.05	0.05	0.09	0.1	0.08	0.03	0.02	0.03	0.4	0.18	0.04	0.11
526	69	2	24.7	213	105	202	118.4	54.2	109	76	85	40.2792	0.706023	0.6854	0.951563	62.0714	1	3.11984	Low	94.42	30.07	404.35	355.66	108.13	10.35	66.86	56.57	137.17	19.37	171.53	0.58	55.52	0.14	0.05	0.91	0.15	0.14	0.07	0.06	0.13	0.05	0.11	0.05	0.03	0.04	0.43	0.15	0.03	0.15
527	60	2	22.7	212	91	288	107.5	46.9	135	69	78	39.3197	0.865337	0.806217	1.04051	12.8571	0	4.94626	Low	58.28	16.72	158.68	293.25	97.49	2.78	43.64	52.4	120.78	9.04	133.95	1.85	28.42	0.08	0.04	1.04	0.03	0.05	0.05	0.03	0.03	0.06	0.07	0.02	0.01	0.02	0.11	0.2	0.04	0.08
528	63	2	20.3	288	97	377	161.6	51	78	53	76	39.1296	0.687945	0.625251	0.806993	0	0	6.1412	Low	115.88	35.61	405.36	434.82	158.41	16.8	57.69	62.7	208.02	35.34	182.1	1.11	66.5	0.19	0.07	0.66	0.14	0.11	0.11	0.07	0.08	0.1	0.09	0.05	0.04	0.03	0.25	0.18	0.05	0.08
529	57	2	32.9	191	106	225	96.9	49.1	110	78	101	44.5692	0.989698	0.873613	1.11998	6.35714	1	3.83817	Normal	127.26	41.24	367.57	377.52	202.26	18.39	73.34	106.53	252.53	71.9	224.63	1.22	64.71	0.18	0.08	0.54	0.12	0.15	0.09	0.06	0.08	0.09	0.09	0.04	0.02	0.03	0.29	0.16	0.06	0.1
530	61	2	26.4	236	95	215	175	45	140	70	88	50.3847	0.742587	0.704729	0.841563	3.21429	0	4.00031	Low	103.13	27.01	350.19	317.02	127.36	16.86	53.65	65.11	151.8	40.54	202.21	1.04	39.04	1.92	0.21	0.44	0.22	0.09	0.1	0.11	0.25	0.18	0.09	0.05	0.02	0.02	0.58	0.28	0.05	0.09
531	52	2	29.7	157	90	91	104.6	34.2	112	71	105	42.6376	1.20357	1.21072	1.12323	12.8571	0	2.48749	Normal	116.12	33.43	365.56	456.88	149.68	13.86	70.95	72.01	182.36	27.78	167.66	1.23	51.39	0.2	0.08	0.67	0.11	0.12	0.08	0.05	0.06	0.14	0.07	0.05	0.03	0.03	0.32	0.21	0.04	0.11
532	62	2	26.2	191	81	190	116	37	146	85	90	45.9371	0.730824	0.698196	0.783716	0	0	4.39314	Low	114.82	30.25	431.62	230.41	140.34	11.64	74.62	64.6	176.99	56.64	150.49	1.56	45.12	0.09	0.05	0.91	0.07	0.07	0.05	0.04	0.06	0.1	0.07	0.05	0.02	0.04	0.3	0.17	0.03	0.09
533	66	2	26.8	238	96	265	135	50	117	78	89	51.2396	0.796738	0.727776	0.802428	12.8571	0	4.43766	Low	98.13	24.91	240.58	321.35	150.37	20.25	70.59	76.57	207.88	39.21	194.81	0.97	34.4	1.61	0.28	0.4	0.17	0.1	0.08	0.09	0.14	0.07	0.09	0.04	0.03	0.02	0.4	0.22	0.05	0.09
534	70	2	31.9	241	117	109	147.1	72.1	116	78	103	52.5587	1.04655	0.845431	1.07049	38.5714	1	1.31945	Normal	87.04	33.91	384.9	289.03	116.6	14.22	61.83	67.22	182.1	28.68	125.96	1.28	53.88	0.12	0.08	0.63	0.09	0.12	0.07	0.04	0.07	0.08	0.1	0.06	0.03	0.03	0.29	0.19	0.05	0.1
535	60	2	21.6	190	98	82	122.4	51.2	100	60	77	44.4032	0.8648	0.910672	0.947417	60	0	1.31521	Low	108.28	27.61	357.44	396.62	112.31	9.83	46.3	64.31	150.19	38.05	140.7	1.6	56.88	0.19	0.07	0.41	0.11	0.09	0.08	0.07	0.1	0.07	0.09	0.05	0.03	0.02	0.4	0.19	0.05	0.09
536	68	2	24.6	206	100	103	106.3	79.1	116	75	82	38.1336	0.795086	0.719243	0.818618	3.21429	1	1.04812	Low	111.98	50.28	255.24	295.42	116.88	15.39	57.59	54.3	136.51	35.19	147.74	1.14	84.91	0.26	0.07	0.64	0.2	0.14	0.06	0.08	0.1	0.17	0.16	0.08	0.04	0.03	0.38	0.2	0.06	0.15
537	56	2	40.4	154	91	81	82.6	55.2	149	98	121	53.874	1.11253	0.987789	1.18014	0	0	1.27943	Normal	81.01	30.38	172.35	278.27	104.98	20.57	45.81	69.51	123.37	35.76	189.52	1.04	57.21	2.52	0.22	1.19	0.12	0.11	0.03	0.05	0.06	0.11	0.05	0.04	0.02	0.06	0.11	0.31	0.04	0.22
538	78	2	30.8	186	111	78	113	57.4	142	66	98	47.0194	0.879636	0.785506	0.913139	0	1	1.15354	Low	81.35	36.08	285.66	267.39	142.48	13.91	59.29	81.56	194.99	48.68	151.57	0.93	76.81	0.21	0.13	1.34	0.18	0.1	0.08	0.08	0.08	0.14	0.11	0.05	0.02	0.05	0.28	0.22	0.05	0.16
539	55	2	27.5	206	97	143	123	54.4	108	79	89	49.353	0.99855	0.928511	0.964573	60	0	2.15349	Normal	88.68	31.92	371.66	339.23	175.38	16.12	63.92	72.45	233.95	50.51	163.14	1.21	49.14	0.13	0.05	1.2	0.12	0.06	0.06	0.03	0.04	0.07	0.09	0.03	0.02	0.04	0.2	0.11	0.02	0.08
540	52	2	33.5	191	95	97	107.9	63.7	124	90	93	59.2496	0.881279	0.893132	1.05382	15.9286	0	1.16468	Low	68.82	25.51	679.36	277.41	130.88	12.97	55.66	66.88	214.95	33.18	327.15	0.99	51.52	0.16	0.07	0.63	0.08	0.12	0.05	0.05	0.07	0.1	0.09	0.05	0.03	0.02	0.33	0.14	0.04	0.14
541	80	2	26	186	110	160	85.4	68.6	114	52	93	54.0011	0.636922	0.696442	0.999698	3.21429	1	2.08192	Low	90.51	34.91	514.27	325.8	101.49	16.42	53.42	61.22	128.34	55.2	289.64	1.04	28.92	1.9	0.17	0.61	0.21	0.11	0.07	0.08	0.14	0.22	0.05	0.05	0.02	0.02	0.38	0.21	0.05	0.1
542	47	2	24.1	100	95	259	21.2	27	131	98	88	43.259	1.08421	1.07657	1.32757	3.21429	0	8.38744	Normal	87.61	33.69	288.53	298.92	160.4	14.68	61.94	82.42	208.48	38.01	390.81	0.96	35.38	0.1	0.05	0.78	0.11	0.13	0.04	0.08	0.05	0.06	0.09	0.03	0.02	0.05	0.18	0.13	0.06	0.08
543	50	1	27.9	164	102	124	102.3	36.9	117	68	100	33.1971	0.996016	1.01407	1.17105	3.21429	1	2.03436	Normal	127.95	35.87	322.96	334.56	173.59	21.81	68.75	68.42	187.66	39.5	216.86	1.21	45.52	0.13	0.08	0.64	0.09	0.1	0.07	0.04	0.05	0.08	0.09	0.03	0.02	0.02	0.28	0.15	0.03	0.1
544	48	2	27.9	185	92	163	109.8	42.6	88	58	83	42.8832	1.07896	0.987859	1.05137	12.8571	0	2.91714	Normal	35.81	21.41	83.72	189.46	92.86	2.15	34.99	52.63	129.55	8.36	122.18	2.25	38.91	0.11	0.03	0.84	0.04	0.06	0.04	0.03	0.05	0.08	0.09	0.02	0.01	0.02	0.14	0.24	0.03	0.09
545	57	2	22	162	78	106	107.9	32.9	94	65	81	32.735	0.849445	0.810753	1.02331	25.5714	0	2.7455	Low	121.48	43.37	374.23	444.74	180.05	13.88	65.28	65.52	213.32	37.7	252.13	1.33	68.53	0.27	0.11	0.77	0.15	0.11	0.09	0.07	0.08	0.12	0.09	0.05	0.03	0.03	0.35	0.21	0.07	0.1
546	48	2	34.3	219	94	138	139.4	52	148	90	101	48.0375	1.04178	1.0338	1.12371	9.57143	0	2.17586	Normal	72.47	30.92	237.2	262.03	116.39	14.39	56	67.76	180.42	32.89	142.73	1.01	43.36	0.1	0.06	0.4	0.06	0.1	0.08	0.06	0.06	0.08	0.1	0.04	0.03	0.02	0.26	0.14	0.05	0.08
547	47	2	32.2	181	96	110	78.7	80.3	161	88	102		1.16048	1.03005	1.15447		0	1.17109	Normal	172.49	38.82	325.71	525.7	173.92	18.32	78.79	99.55	221.2	37.47	262.02	1.38	55.44	0.63	0.15	0.92	0.14	0.13	0.06	0.05	0.1	0.3	0.11	0.06	0.03	0.03	0.28	0.21	0.05	0.13
548	40	2	44	164	120	151	77.1	56.7	115	89	122		1.37338	1.21116	1.21532		1	2.21111	Normal	240.14	30.45	325.88	501.97	243.1	20.74	105.51	104.78	229.49	47.05	326.32	0.82	40.46	0.18	0.1	0.7	0.12	0.1	0.08	0.05	0.06	0.11	0.09	0.05	0.02	0.03	0.21	0.17	0.03	0.1
549	68	1	23.5	156	107	99	97.5	38.7	115	79	98	40.8823	1.10744	1.18836	1.52603	3.21429	1	1.66465	Normal	54.75	25.41	296.11	254.62	146.17	12.85	53.3	61.34	198.11	25.15	388.5	1.04	58.02	0.11	0.05	0.6	0.14	0.1	0.07	0.05	0.04	0.08	0.08	0.05	0.02	0.03	0.3	0.15	0.05	0.14
550	64	2	23.6	258	97	66	152.2	92.6	122	87	81	46.9919	0.928834	0.896963	0.873113	61.3571	0	0.587539	Normal	87.04	26.7	428.67	289.06	122.1	10.84	55.53	67.7	184.72	32.24	177.7	0.85	63.14	0.35	0.11	0.56	0.16	0.15	0.05	0.06	0.08	0.13	0.15	0.11	0.04	0.03	0.49	0.19	0.05	0.18
551	61	2	34.3	262	104	180	187.5	38.5	134	83	106	56.198	1.03448	0.95488	1.11702	12.8571	1	3.98192	Normal	94.44	35.84	375.5	537.65	174.29	14.85	71.32	79.71	211.5	30.43	313.35	1.29	57.47	0.17	0.11	0.89	0.13	0.09	0.06	0.06	0.07	0.15	0.08	0.05	0.02	0.04	0.31	0.16	0.06	0.15
552	59	2	25.2	292	131	219	172.4	75.8	124	82	92	37.0585	1.06536	0.96401	1.12999	40.9286	2	2.58365	Normal	57.18	42.5	523.31	412.08	172.59	16.32	64.17	65.36	231.04	55.2	315.42	0.83	61.7	0.15	0.03	1.33	0.12	0.15	0.07	0.08	0.07	0.12	0.1	0.05	0.02	0.04	0.27	0.16	0.06	0.15
553	58	2	28.5	215	101	155	133.2	50.8	152	89	86	52.3556	1.03915	0.965026	1.01997	6.35714	1	2.38363	Normal	151.61	38.66	318.72	324.81	162	15.76	75.82	94.42	217.35	53.8	204.43	1.15	47.26	0.16	0.05	0.44	0.12	0.1	0.05	0.04	0.09	0.11	0.13	0.05	0.02	0.05	0.27	0.14	0.05	0.11
554	42	2	28.5	159	89	232	75.7	36.9	117	77	89	45.9688	1.09438	1.0362	1.45827	0	0	5.09263	Normal	112.84	26.8	275.45	329.04	161.54	13.57	75.36	61.89	170.06	35.29	197.28	1.01	45.74	0.1	0.03	0.89	0.06	0.08	0.03	0.05	0.05	0.11	0.12	0.04	0.02	0.03	0.22	0.18	0.04	0.12
555	56	2	34.3	151	125	154	83.5	36.7	111	77	112	51.9791	1.38427	1.28258	1.35472	1.35714	2	3.79607	Normal	62.93	29.59	250.37	379.68	138.96	12.4	78.69	69.7	185.86	27	231.3	1.67	65	0.18	0.06	0.87	0.12	0.1	0.06	0.08	0.11	0.1	0.13	0.05	0.03	0.04	0.39	0.2	0.06	0.15
556	51	2	23.8	181	87	103	103.4	57	116	78	80	44.3145	0.726934	0.705117	0.961948	0	0	1.45245	Low	64.05	27.32	279.04	260.99	121.34	10.98	44.84	59.07	200.67	58.4	264.2	1.01	43.55	0.09	0.03	0.43	0.06	0.07	0.06	0.04	0.04	0.08	0.07	0.04	0.02	0.03	0.22	0.15	0.05	0.09
557	62	2	22.3	218	109	143	114.3	75.1	135	81	76	41.523	0.739488	0.70245	0.904396	61.3571	1	1.50339	Low	218.83	34.04	303.31	416.78	208.74	17.71	78.18	86.84	227.9	37.69	173.72	1.4	57.96	0.12	0.07	0.44	0.16	0.12	0.07	0.07	0.14	0.09	0.1	0.06	0.04	0.03	0.51	0.23	0.07	0.19
558	80	2	31.1	236	183	198	144.6	51.8	145	87	98	50.5346	1.0544	0.998278	1.11732	47.1429	2	3.22379	Normal	56.98	29.31	394.49	530.57	171.28	13.97	64.57	73.18	201.56	21.19	228.44	0.77	46.89	0.24	0.09	1.06	0.15	0.13	0.07	0.07	0.04	0.1	0.08	0.05	0.02	0.04	0.23	0.17	0.04	0.13
559	61	2	29.9	201	121	175	114.6	51.4	173	76	100	46.1067	0.814835	0.733384	0.806799	6.35714	1	3.00099	Low	89.61	23.71	322.43	391.13	160.17	12.18	58.34	67.41	220.39	24.42	175.92	0.95	45.29	0.18	0.07	0.65	0.08	0.08	0.05	0.05	0.04	0.12	0.06	0.04	0.01	0.03	0.21	0.14	0.03	0.1
560	52	2	23.9	158	95	208	72.5	43.9	103	54	88	37.3014	1.07704	1.01867	0.98238		0	4.164	Normal	81.58	18.08	654.54	546.45	160.54	13.01	60.94	61.14	161.64	26.56	214.66	1.26	42.62	0.21	0.06	0.87	0.08	0.05	0.05	0.03	0.06	0.09	0.07	0.04	0.03	0.03	0.2	0.14	0.03	0.11
561	55	2	23.8	207	97	86	121.2	68.6	90	61	84	39.389	0.95009	0.870934	1.01492	6.35714	0	1.05913	Normal	49.85	22.53	217.94	211.15	81.89	10.44	35.4	44.55	117.62	15.52	84.05	0.83	22.83	0.1	0.03	0.77	0.12	0.06	0.03	0.03	0.07	0.07	0.06	0.03	0.03	0.04	0.27	0.15	0.03	0.1
562	53	2	19.8	210	88	81	146.9	46.9	95	70	71	33.319	0.863541	0.824624	1.06546	30	0	1.35403	Low	100.66	43.48	522.62	320.28	142.69	19.39	57.75	42.95	173.48	22.86	339.01	0.79	54.07	0.26	0.05	1.1	0.09	0.1	0.05	0.07	0.14	0.08	0.12	0.07	0.03	0.05	0.45	0.23	0.04	0.22
563	47	2	44.7	183	294	134	117.1	39.1	124	82	125	53.2933	1.07206	0.995714	1.04595	0	2	2.89676	Normal	104.47	28.32	155.61	209.95	156.55	16.69	49.27	69.2	184.41	42.96	162.46	0.83	18.32	2.49	0.19	0.99	0.09	0.1	0.05	0.06	0.1	0.1	0.09	0.04	0.02	0.06	0.15	0.31	0.05	0.22
564	48	2	25.1	196	96	112	115.8	57.8	101	75	83	42.7257	1.26692	1.21825	1.28853	6.35714	0	1.56763	Normal	94.87	34.01	280.02	232.21	125.22	10.59	46.73	59.49	153.66	23.83	131.87	1.06	31.72	0.1	0.04	0.62	0.1	0.09	0.04	0.03	0.03	0.09	0.08	0.04	0.03	0.03	0.23	0.12	0.06	0.12
565	74	2	23.3	165	101	202	88.6	36	121	75	86	37.8465	0.948194	0.958167	1.20839	0	1	4.90775	Normal	60.56	38.99	326.66	401.08	152.8	10.79	64.54	61.77	220.6	36.33	240.48	0.95	49.22	0.13	0.04	0.46	0.1	0.11	0.05	0.05	0.04	0.07	0.08	0.03	0.02	0.02	0.16	0.09	0.04	0.08
566	48	1	31	219	95	165	130.8	55.2	130	93	101	33.3983	1.18817	1.12494	1.22061		0	1.70563	Normal	206.32	32.58	300.95	386.58	270.24	23.75	102.1	107.19	284.37	39.49	208.96	1.15	68.23	0.18	0.1	1	0.12	0.1	0.08	0.05	0.08	0.12	0.12	0.04	0.02	0.03	0.29	0.15	0.03	0.13
567	58	1	31.1	144	162	87	81.3	45.3	125	81	105	31.5358	1.18824	1.05564	1.32939	30	2	1.13968	Normal	75.71	30.8	290.16	386.41	214.99	18.19	78.47	82.26	252.25	33.93	248.68	1.17	61.77	0.2	0.08	0.86	0.12	0.12	0.07	0.07	0.06	0.2	0.1	0.04	0.02	0.04	0.28	0.14	0.07	0.11
568	20	1	24.1	136	95	65	75.9	47.1	109	61	93	38.913	1.16954	1.15756	1.19038	16.0714	0	0.832765	Normal	83.41	24.16	330.01	413.07	211.76	18.55	69.04	78.96	289.62	32.27	309.73	0.94	58.79	0.13	0.09	0.67	0.15	0.12	0.06	0.04	0.04	0.09	0.1	0.04	0.02	0.02	0.3	0.14	0.05	0.11
569	30	2	23	181	85	121	108	48.4	105	67	76	42.1537	1.0275	0.948886	1.11447	0	0	1.95264	Normal	61.18	22.75	322.96	332.6	182.84	14	61.06	53.87	215.78	25.62	154.55	0.99	39.66	0.1	0.08	0.78	0.06	0.09	0.06	0.02	0.06	0.08	0.08	0.03	0.02	0.04	0.19	0.13	0.03	0.11
570	29	2	42.4	160	75	122	88.9	46.7	108	80	126	55.1121	1.21548	1.15264	1.27886		0	2.31043	Normal	111.52	22.2	285.65	379.34	188.27	29.45	104.99	78.14	195.52	112.65	189.46	0.81	24.6	1.33	0.18	1.07	0.1	0.1	0.04	0.06	0.05	0.1	0.04	0.03	0.01	0.05	0.09	0.29	0.04	0.22
571	32	2	32.7	165	79	95	117.5	28.5	104	78	103	46.9878	1.1187	1.02719	1.34084	3.21429	0	2.84072	Normal	77.78	26.71	195.9	351.42	186.82	15.6	67.26	79.69	271.07	29.36	185.42	1.09	41.37	0.16	0.05	1.08	0.11	0.14	0.06	0.05	0.04	0.06	0.08	0.04	0.03	0.02	0.19	0.13	0.04	0.11
572	27	2	25.7	176	86	54	113.6	51.6	96	65	81	46.6086	1.17318	1.14594	1.16656	12.7143	0	0.818694	Normal	79.11	29.52	392.42	365.52	158.53	12.71	64.95	65.52	215.32	76.36	276.47	1.16	35.56	0.17	0.06	0.68	0.1	0.08	0.06	0.04	0.06	0.08	0.09	0.03	0.03	0.04	0.32	0.16	0.05	0.15
573	27	2	18.6	188	88	88	110.9	59.5	96	63	71	29.5235	1.0665	1.05102	1.25483	9.57143	0	1.19401	Normal	108.85	46.56	675.02	460.1	193.83	15.2	89.37	84.13	268.64	42.03	248.3	0.77	65.23	0.19	0.06	1.13	0.16	0.11	0.05	0.07	0.07	0.07	0.17	0.06	0.03	0.04	0.37	0.19	0.04	0.19
574	27	1	32.4	224	95	498		39.5	113	83	107		1.11712	1.13211	0.960278		0	7.45402	Normal	165.4	49.23	311.96	485.18	294.75	23.93	98.16	110.59	327.02	80.72	350.09	1.42	58	0.14	0.07	0.67	0.11	0.14	0.06	0.06	0.07	0.14	0.09	0.04	0.02	0.03	0.31	0.18	0.04	0.12
575	21	1	24.4	204	84	87	132.6	54	110	68	93	33.2684	1.2603	1.29708	1.2465	42.8571	0	0.967798	Normal	58.12	25.49	217.05	345.94	181.11	12.71	65.06	80.81	299.29	33.96	244.96	1.09	56.49	0.15	0.06	1.09	0.13	0.12	0.06	0.04	0.08	0.11	0.12	0.04	0.02	0.03	0.29	0.2	0.03	0.14
576	28	2	22.9	139	105	77	68.8	54.8	115	77	75	38.2341	1.06164	1.22157	1.2267	49.2143	1	1.07973	Normal	133.64	41.16	380.83	394.54	164.58	18.03	54.28	79.67	248.93	34.45	301.2	0.91	46.8	0.08	0.05	0.81	0.12	0.17	0.06	0.04	0.04	0.07	0.08	0.03	0.02	0.04	0.26	0.12	0.03	0.15
577	34	2	33.2	155	82	91	83.2	53.6	113	79	104	48.3947	0.989934	0.976986	1.34403		0	1.45594	Normal	23.72	16.53	119.03	196.75	102.89	2.76	39.1	41.22	160.82	8.86	110.7	2.26	24.6	0.06	0.02	0.72	0.06	0.06	0.05	0.03	0.06	0.06	0.06	0.03	0.02	0.02	0.19	0.15	0.03	0.09
578	23	1	23.8	164	107	102	105.3	38.3	122	70	87	28.3154	1.3836	1.46975	1.10937	12.2857	1	1.52248	Normal	106.5	21.06	469.72	481.28	212.48	22.06	76.79	87.89	243.66	46.62	322.01	0.89	51.31	0.2	0.08	0.45	0.1	0.1	0.05	0.04	0.05	0.1	0.11	0.04	0.02	0.02	0.18	0.12	0.05	0.1
579	20	1	24	108	105	31	50.8	51	108	73	84	27.419	1.15298	1.15612	1.07967	0	1	0.33405	Normal	70.13	25.29	330.81	351.39	135.4	15.67	46.75	56.29	164.09	30.08	243.37	0.79	61.98	0.11	0.05	0.73	0.15	0.12	0.04	0.03	0.05	0.1	0.08	0.03	0.02	0.02	0.24	0.17	0.05	0.11
580	30	2	41.1	162	107	119	94.8	43.4	120	92	114	56.1388	1.15518	1.04367	1.19188	0	1	2.24006	Normal	84.17	15.98	170.46	373.22	156.23	17.79	59.41	76.35	196.78	41.3	203.17	0.79	28.93	2.28	0.21	1.14	0.18	0.13	0.04	0.06	0.07	0.2	0.06	0.03	0.01	0.06	0.13	0.34	0.03	0.17
581	27	2	23.5	160	90	102	94.4	45.2	93	64	80	43.3783	0.913863	1.02018	1.1535	0	0	1.82181	Normal	99.08	19.51	254.14	346.5	128.38	18.83	50.96	74.6	154.44	20.97	236.13	0.9	35.34	0.12	0.07	1.23	0.07	0.09	0.05	0.03	0.05	0.07	0.07	0.03	0.02	0.04	0.24	0.17	0.04	0.14
582	35	2	32.9	148	94	94	79.8	49.4	113	79	98	54.235	1.03107	1.02984	1.02399		0	1.54204	Normal	196.38	42.66	547.64	415.32	256.25	26.36	93.09	104.14	321.57	41.06	297.33	1.15	44.42	0.34	0.1	1.12	0.13	0.11	0.05	0.05	0.05	0.08	0.1	0.05	0.02	0.03	0.27	0.17	0.04	0.14
583	29	2	23.7	209	81	73	140	54.4	111	78	78	46.8763	0.876689	0.939351	1.13748	12.8571	0	1.04609	Low	132.91	45.19	378.45	374.37	184.25	16.6	63.51	84.19	239.9	57.1	207.45	1.14	78.37	0.12	0.06	0.48	0.08	0.12	0.06	0.06	0.08	0.11	0.09	0.04	0.02	0.03	0.28	0.2	0.06	0.11
584	29	2	19.2	133	94	61	80.7	40.1	119	78	72	34.1797	0.947627	0.946728	1.22801	3.21429	0	1.23018	Normal	73.43	19.36	292.98	280.67	153.72	14.66	60.7	87.03	194.56	28.25	191.33	0.95	39.23	0.16	0.05	1.15	0.1	0.06	0.06	0.04	0.07	0.07	0.06	0.03	0.02	0.03	0.26	0.12	0.04	0.09
585	27	1	34	187	84	155	80	76	124	97	108	36.523	1.31565	1.24547	1.31471	54.8571	0	1.1778	Normal	92.73	26.78	234.2	492.51	248.03	19.59	63.64	67.43	345.68	59.83	303.17	0.99	58.81	0.15	0.04	0.45	0.1	0.16	0.05	0.04	0.12	0.11	0.16	0.05	0.03	0.03	0.42	0.17	0.05	0.15
586	35	2	22.5	198	87	94	111.6	67.6	104	73	87	45.5691	1.14701	1.22037	1.48924		0	1.25009	Normal	132.64	31.05	411.92	446.88	186.1	17.57	79.62	87.38	232.46	70.05	272.42	0.73	48.42	0.2	0.06	1	0.06	0.08	0.05	0.05	0.09	0.07	0.12	0.05	0.02	0.04	0.31	0.18	0.04	0.11
587	34	2	21	118	83	63	46.8	58.6	85	69	80	29.0182	1.162	1.16536	1.19155	6.35714	0	0.919411	Normal	100.33	23.61	342.28	261.41	133.1	17.18	45.07	62.15	178.81	23.28	223.45	0.96	45.52	0.14	0.04	1.19	0.11	0.09	0.07	0.03	0.08	0.07	0.05	0.03	0.01	0.03	0.4	0.17	0.03	0.13
588	30	2	24.9	235	92	239	121	66.2	94	63	85	48.7813	1.02247	1.02308	1.14879	19.0714	0	3.01111	Normal	85.91	20.38	298.56	351.31	173.84	14.39	66.58	54.42	208.42	30.29	214.06	0.76	53.74	0.34	0.08	0.87	0.11	0.12	0.04	0.04	0.07	0.09	0.12	0.04	0.02	0.03	0.24	0.15	0.04	0.11
589	29	2	25	187	102	119	107.1	56.1	108	80	94	40.4742	1.13667	1.02361	1.28113	107.143	1	1.94457	Normal	62.49	44.67	240.85	285.79	191.34	16.49	62.15	69.71	230.3	26.88	220.3	1.13	46.1	0.13	0.04	0.89	0.11	0.1	0.05	0.04	0.09	0.07	0.07	0.04	0.02	0.04	0.3	0.14	0.04	0.17
590	27	2	20.7	147	84	57	69.6	66	106	69	72	31.6634	0.831521	0.863158	1.01404	47.1429	0	0.667978	Low	76.1	32.32	382.62	380.55	188.52	16.84	60.3	69.48	215.95	28.8	187.06	1.22	47.54	0.19	0.06	0.74	0.09	0.15	0.06	0.05	0.02	0.08	0.09	0.04	0.02	0.03	0.25	0.13	0.03	0.11
591	19	2	28.1	147	91	150	76.3	40.7	107	68	87	47.9787	1.31316	1.269	1.3375	28.9286	0	2.92979	Normal	29.36	16.46	98.22	291.79	123.8	2.59	42.41	57.38	184	8.9	137.32	2.28	40.7	0.07	0.04	0.33	0.07	0.08	0.07	0.02	0.05	0.06	0.08	0.03	0.02	0.03	0.17	0.14	0.07	0.13
592	31	1	29.3	302	89	261	208.6	41.2	113	75	98	40.0969	1.29074	1.26286	1.49872	14.2143	0	3.62623	Normal	88.82	28.37	364.78	424.42	268.53	25.05	69.27	118.04	332.94	43.42	274.06	1.5	57.74	0.16	0.08	1.28	0.07	0.13	0.07	0.04	0.08	0.07	0.11	0.05	0.03	0.05	0.26	0.17	0.04	0.13
593	21	2	28.5	148	85	104	80.6	46.6	112	63	103	34.347	1.15708	1.14756	1.14737		0	2.06639	Normal	216.79	26.94	286.73	493.22	344.39	30.64	110.32	135.86	363.48	45.24	240.38	1.2	53.29	0.23	0.09	0.82	0.09	0.1	0.05	0.04	0.11	0.11	0.09	0.04	0.03	0.03	0.35	0.21	0.04	0.11
594	26	1	32.8	163	104	372	49.5	39.1	118	85	111		1.2787	1.31808	1.18451		1	5.79278	Normal	151.31	42.23	349.2	423.02	275.7	18.48	100.99	89.12	311.72	59.18	259.45	1.1	56.6	0.16	0.08	0.48	0.15	0.13	0.08	0.05	0.07	0.1	0.11	0.04	0.02	0.03	0.2	0.16	0.06	0.08
595	25	2	24.9	121	83	59	62.1	47.1	108	57	83		1.04816	1.02514	1.10519		0	1.02266	Normal	90.85	27.72	373.79	361.87	140.39	17.87	67.77	71.1	154.71	45.3	159.41	0.98	50.02	0.39	0.06	0.81	0.13	0.1	0.05	0.06	0.1	0.14	0.09	0.04	0.02	0.03	0.36	0.19	0.04	0.14
596	28	2	41.2	206	97	287	112.2	36.4	111	85	119	46.7994	1.27648	1.25174	1.22253	9.57143	0	6.72534	Normal	89.57	16.69	202.94	463.26	146.8	23.4	57.42	85.3	180.48	46.22	203.9	0.9	29.05	2.32	0.22	1.05	0.1	0.1	0.05	0.07	0.13	0.22	0.08	0.04	0.02	0.08	0.18	0.38	0.04	0.26
597	26	1	28.7	360	106	2260		34.7	116	83	102	29.4342	1.30921	1.34058	1.23652		1	39.2853	Normal	165.64	43.79	364.43	544.59	327.92	25.41	105.41	120.57	383.27	43.52	467.8	1.11	63.5	0.39	0.2	1.39	0.14	0.12	0.07	0.07	0.14	0.15	0.23	0.07	0.03	0.04	0.54	0.25	0.04	0.25
598	23	2	17.5	193	92	144	93	71.2	89	69	75	25.3038	0.868809	0.905974	1.06625	47.1429	0	1.78993	Low	80.39	23.56	338.78	277.81	134.61	21.43	51.2	62.12	168.07	21.96	224.38	1	36.36	0.2	0.06	0.53	0.11	0.09	0.06	0.06	0.12	0.1	0.09	0.05	0.02	0.03	0.49	0.21	0.04	0.12
599	27	2	21.1	148	86	67	98.2	36.4	80	63	71	36.7848	0.901609	0.888023	1.00496	0	0	1.40888	Normal	79.1	28.43	465.68	255.86	171.79	21	56.77	61.68	189.87	29.48	184.23	1.18	41	0.21	0.05	0.65	0.12	0.1	0.06	0.04	0.07	0.07	0.08	0.04	0.03	0.03	0.31	0.16	0.05	0.12
600	21	1	33.3	212	87	372	102.9	34.7	138	86	105	38.267	1.17048	1.30289	1.11987	47.1429	0	6.09288	Normal	124.81	39.97	384.12	466.59	339.43	20.54	94.43	127.89	406.52	73.94	327.15	0.8	90.63	0.34	0.12	0.84	0.18	0.3	0.06	0.08	0.24	0.19	0.16	0.08	0.05	0.04	0.71	0.3	0.07	0.24
601	18	2	21.1	175	88	141	103.4	43.4	99	57	76	38.7516	1.08736	1.09494	1.21823		0	2.64803	Normal	81.92	27.07	313.09	266.81	164.35	15.27	57.18	63.22	231.63	32.85	221.33	0.79	39.39	0.11	0.03	0.78	0.07	0.07	0.05	0.03	0.05	0.07	0.07	0.03	0.03	0.03	0.23	0.12	0.03	0.11
602	27	2	31.6	160	85	127	94.2	40.4	110	68	98	50.8145	1.0462	1.06535	1.30392	0	0	2.62569	Normal	140.7	26.76	278.18	370.97	203.53	18.24	62.41	93.5	251.91	59.49	244.51	1.26	53.43	0.25	0.07	0.65	0.1	0.12	0.07	0.07	0.06	0.12	0.09	0.04	0.02	0.03	0.27	0.18	0.06	0.14
Total cholesterol (mg/dL)
Glucose (mg/dL)
Triglyceride (mg/dL)
HDL-C(mg/dL)
LDL-C(mg/dL)
Diastolic blood pressure (mmHg)
Systolic blood pressure (mmHg)
Hip-BMD (g/cm2)
Femoral neck-BMD (g/cm2)
Lumbar spine-BMD (g/cm2)
Metabolites values are given as micromol/L
Diabetes 0 normal, 1 Impaired Glucose tolerance and 2 Type 2 diabetes.
[truncated: 10 more columns]

## Sheet: Table S4
Table S4. Description of analyzed metabolites. The NeoBaseTM Non-derivatized MSMS kit
ARG	Arginine
CIT	Citrulline
GLY	Glycine
ALA	Alanine
LEU	Leucine
MET	Methionine
PHE	Phenylalanine
TYR	Tyrosine
VAL	Valine
ORN	Ornithine
PRO	Proline
SA	Succinylacetone
C0	Acylcarnitine
C2	Acetyl_acylcarnitine
C3	Propionyl_acylcarnitine
C6DC	Adipoyl_acylcarnitine
C4	Butyryl_acylcarnitine
C5	Isovaleryl_acylcarnitine
C5:1	Tiglil_acylcarnitine
C6	Hexanoyl_acylcarnitine
C8	Octanoyl_acylcarnitine
C8:1	Octenoyl_acylcarnitine
C16	Hexadecanoyl_acylcarnitine
C16:1	Hexadecenoyl_acylcarnitine
C16:1OH	Hydroxy_Hexadecanoyl_acylcarnitine
C16OH	Hydroxy_Hexadecanoyl_acylcarnitine
C10	Decanoyl_acylcarnitine
C10:1	Decenoyl_acylcarnitnine
C10:2	Decadienoyl_acylcarnitine
C12	Dodecanoyl_acylcarnitine
C12:1	Dodecenoyl_acylcarnitine
C14	Tetradecanoyl_acylcarnitine
C14:1	Tetradecenoyl_acylcarnitine
C14:2	Tetradecadienoyl_acylcarnitine
C14OH	Hydroxy_tetradecanoyl_acylcarnitine
C18	Octadecanoyl_acylcarnitine
C18:1	Octadecadienal_acylcarnitine
C18:1OH	Hydroxy_octadecenyl
C18:2	Octadecadienal_acylcarnitine
C18OH	Hydroxy_octadecenyl
